# Supplementary material for: High-Quality Chromosome-Level Genome Assembly of the Corsac Fox (Vulpes corsac) Reveals Adaptation to Semiarid and Harsh Environments
Source: Int J Mol Sci. 2023 May 31;24(11):9599. doi: 10.3390/ijms24119599 (PMC10253726; doi:10.3390/ijms24119599)
Supplement: Supplementary file 1 [file ijms-24-09599-s001.zip]

Archive with 9 entries (9 files):
- Supplementary Figures/Supplementary Figures.pdf
- Supplementary Tables/Supplementary Table S16. significantly genes families of V. lagopus..xlsx
- Supplementary Tables/Supplementary Table S17. significantly genes families of V. vulpes..xlsx
- Supplementary Tables/Supplementary Table S18. significantly expanded genes families of V. corsac GO-terms..xlsx
- Supplementary Tables/Supplementary Table S19. significantly expanded genes families of V. corsac KEGG pathways.xlsx
- Supplementary Tables/Supplementary Table S20. significantly contracted genes families of V. corsac GO-terms..xlsx
- Supplementary Tables/Supplementary Table S21. significantly contracted genes families of V. corsac KEGG pathways.xlsx
- Supplementary Tables/Supplementary Table S22. positively selected genes.xlsx
- Supplementary Tables/Supplementary Tables.pdf
