# Supplementary material for: High-Quality Chromosome-Level Genome Assembly of the Corsac Fox (Vulpes corsac) Reveals Adaptation to Semiarid and Harsh Environments
Source: Int J Mol Sci. 2023 May 31;24(11):9599. doi: 10.3390/ijms24119599 (PMC10253726; doi:10.3390/ijms24119599)
Supplement: Supplementary file 1 [file ijms-24-09599-s001.zip › Supplementary Tables/Supplementary Table S16. significantly genes families of V. lagopus..xlsx]

## Sheet: Sheet1
ID	Class	Description	P-value	Count		ID	Description	P-value	count
significantly expanded gene families
GO:0000124	cellular_component	SAGA complex	0.0356742	3		ko00010	Glycolysis / Gluconeogenesis	0.0202156	8
GO:0000184	biological_process	nuclear-transcribed mRNA catabolic process, nonsense-mediated decay	0.0181215	3		ko00071	Fatty acid degradation	0.000725247	8
GO:0000387	biological_process	spliceosomal snRNP assembly	1.6025e-22	14		ko00100	Steroid biosynthesis	0.0217391	4
GO:0000398	biological_process	mRNA splicing, via spliceosome	2.12847e-18	23		ko00190	Oxidative phosphorylation	3.0391e-12	31
GO:0000723	biological_process	telomere maintenance	0.00409661	4		ko00230	Purine metabolism	0.0381031	11
GO:0000785	cellular_component	chromatin	9.51545e-20	14		ko00350	Tyrosine metabolism	0.015758	5
GO:0000786	cellular_component	nucleosome	5.58562e-29	35		ko00480	Glutathione metabolism	0.011828	7
GO:0000791	cellular_component	euchromatin	8.56829e-13	7		ko00620	Pyruvate metabolism	0.00360152	8
GO:0003678	molecular_function	DNA helicase activity	0.0114971	4		ko00625	Chloroalkane and chloroalkene degradation	0.00440251	3
GO:0003684	molecular_function	damaged DNA binding	0.0251624	4		ko00627	Aminobenzoate degradation	0.00284734	3
GO:0003723	molecular_function	RNA binding	7.08842e-05	43		ko00680	Methane metabolism	0.00283696	6
GO:0003735	molecular_function	structural constituent of ribosome	5.22314e-183	173		ko00830	Retinol metabolism	0.0370463	5
GO:0003785	molecular_function	actin monomer binding	2.54388e-23	14		ko00980	Metabolism of xenobiotics by cytochrome P450	0.000578635	9
GO:0003824	molecular_function	catalytic activity	0.00276447	4		ko00982	Drug metabolism - cytochrome P450	0.000226968	9
GO:0004017	molecular_function	adenylate kinase activity	1.37015e-13	9		ko00983	Drug metabolism - other enzymes	0.00553525	8
GO:0004332	molecular_function	fructose-bisphosphate aldolase activity	4.60765e-06	4		ko03010	Ribosome	0	124
GO:0004364	molecular_function	glutathione transferase activity	5.7328e-05	6		ko03018	RNA degradation	0.0324951	8
GO:0004550	molecular_function	nucleoside diphosphate kinase activity	0.000991497	4		ko03022	Basal transcription factors	0.0155009	6
GO:0004721	molecular_function	phosphoprotein phosphatase activity	0.0026904	4		ko03040	Spliceosome	1.92768e-11	30
GO:0004984	molecular_function	olfactory receptor activity	0.000305177	59		ko03050	Proteasome	1.71739e-11	19
GO:0005200	molecular_function	structural constituent of cytoskeleton	9.44553e-12	12		ko03450	Non-homologous end-joining	0.0049625	4
GO:0005254	molecular_function	chloride channel activity	0.025997	3		ko04016	MAPK signaling pathway - plant	1.79395e-05	7
GO:0005515	molecular_function	protein binding	8.60555e-17	51		ko04114	Oocyte meiosis	0.0256573	11
GO:0005524	molecular_function	ATP binding	8.4212e-10	9		ko04120	Ubiquitin mediated proteolysis	8.74545e-05	19
GO:0005576	cellular_component	extracellular region	0.00112168	3		ko04130	SNARE interactions in vesicular transport	0.00452736	6
GO:0005634	cellular_component	nucleus	0.0274973	41		ko04145	Phagosome	7.9066e-05	18
GO:0005669	cellular_component	transcription factor TFIID complex	0.025997	3		ko04210	Apoptosis	0.000122429	17
GO:0005681	cellular_component	spliceosomal complex	4.69792e-21	16		ko04214	Apoptosis - fly	1.11448e-05	12
GO:0005685	cellular_component	U1 snRNP	2.48902e-07	5		ko04217	Necroptosis	1.68389e-09	27
GO:0005739	cellular_component	mitochondrion	0.000649104	12		ko04260	Cardiac muscle contraction	0.000319977	13
GO:0005740	cellular_component	mitochondrial envelope	0.000921261	3		ko04530	Tight junction	3.33968e-07	25
GO:0005742	cellular_component	mitochondrial outer membrane translocase complex	0.00211196	3		ko04540	Gap junction	0.00600837	10
GO:0005750	cellular_component	mitochondrial respiratory chain complex III	4.99371e-05	4		ko04613	Neutrophil extracellular trap formation	5.33357e-13	34
GO:0005751	cellular_component	mitochondrial respiratory chain complex IV	6.79681e-09	9		ko04624	Toll and Imd signaling pathway	6.29575e-07	13
GO:0005789	cellular_component	endoplasmic reticulum membrane	8.13069e-05	7		ko04626	Plant-pathogen interaction	3.64404e-05	7
GO:0005815	cellular_component	microtubule organizing center	3.752e-09	8		ko04714	Thermogenesis	4.79086e-07	31
GO:0005839	cellular_component	proteasome core complex	8.0658e-28	21		ko04740	Olfactory transduction	0.0134724	30
GO:0005840	cellular_component	ribosome	4.57075e-182	164		ko04744	Phototransduction	0.0121511	5
GO:0005874	cellular_component	microtubule	2.87465e-09	12		ko04745	Phototransduction - fly	1.91814e-05	9
GO:0005885	cellular_component	Arp2/3 protein complex	1.72281e-05	5		ko04810	Regulation of actin cytoskeleton	0.0115323	19
GO:0006122	biological_process	mitochondrial electron transport, ubiquinol to cytochrome c	4.99371e-05	4		ko04814	Motor proteins	7.46687e-05	22
GO:0006123	biological_process	mitochondrial electron transport, cytochrome c to oxygen	1.37297e-09	9		ko04932	Non-alcoholic fatty liver disease	1.15087e-05	22
GO:0006139	biological_process	nucleobase-containing compound metabolic process	0.00226218	6		ko04971	Gastric acid secretion	0.0102279	9
GO:0006165	biological_process	nucleoside diphosphate phosphorylation	0.000991497	4		ko04978	Mineral absorption	0.0407817	6
GO:0006183	biological_process	GTP biosynthetic process	0.000991497	4		ko05010	Alzheimer disease	9.42655e-12	53
GO:0006228	biological_process	UTP biosynthetic process	0.000991497	4		ko05012	Parkinson disease	0	56
GO:0006241	biological_process	CTP biosynthetic process	0.0026904	4		ko05014	Amyotrophic lateral sclerosis	1.0678e-15	58
GO:0006303	biological_process	double-strand break repair via nonhomologous end joining	4.99371e-05	4		ko05016	Huntington disease	5.05099e-13	48
GO:0006334	biological_process	nucleosome assembly	4.19257e-05	8		ko05017	Spinocerebellar ataxia	0.000863526	17
GO:0006352	biological_process	DNA-templated transcription, initiation	0.00044391	7		ko05020	Prion disease	1.47578e-14	48
GO:0006355	biological_process	regulation of transcription, DNA-templated	0.000462572	22		ko05022	Pathways of neurodegeneration - multiple diseases	9.45215e-10	55
GO:0006357	biological_process	regulation of transcription by RNA polymerase II	0.0351937	2		ko05034	Alcoholism	7.49643e-13	34
GO:0006412	biological_process	translation	1.31558e-178	165		ko05100	Bacterial invasion of epithelial cells	0.0110569	9
GO:0006457	biological_process	protein folding	0.0311172	9		ko05110	Vibrio cholerae infection	0.0439019	6
GO:0006508	biological_process	proteolysis	0.00154433	4		ko05130	Pathogenic Escherichia coli infection	0.000412719	21
GO:0006511	biological_process	ubiquitin-dependent protein catabolic process	1.79152e-18	29		ko05131	Shigellosis	2.10469e-14	45
GO:0006606	biological_process	protein import into nucleus	0.000954252	5		ko05132	Salmonella infection	1.08269e-08	35
GO:0006672	biological_process	ceramide metabolic process	3.80262e-11	7		ko05171	Coronavirus disease - COVID-19	0	114
GO:0006749	biological_process	glutathione metabolic process	2.08776e-05	9		ko05208	Chemical carcinogenesis - reactive oxygen species	0.00213408	21
GO:0006826	biological_process	iron ion transport	0.00382072	5		ko05322	Systemic lupus erythematosus	1.34895e-15	30
GO:0006879	biological_process	cellular iron ion homeostasis	0.0239395	5		ko05415	Diabetic cardiomyopathy	0.0010428	21
GO:0006913	biological_process	nucleocytoplasmic transport	0.00842287	4		ko05416	Viral myocarditis	0.0378054	6
GO:0007015	biological_process	actin filament organization	1.78323e-14	14		ko05418	Fluid shear stress and atherosclerosis	0.000923414	16
GO:0007017	biological_process	microtubule-based process	1.8868e-12	12
GO:0007052	biological_process	mitotic spindle organization	0.00211196	3
GO:0008194	molecular_function	UDP-glycosyltransferase activity	0.00598106	4
GO:0008199	molecular_function	ferric iron binding	0.00382072	5
GO:0008610	biological_process	lipid biosynthetic process	1.72281e-05	5
GO:0015934	cellular_component	large ribosomal subunit	2.98834e-18	15
GO:0015935	cellular_component	small ribosomal subunit	5.69074e-10	9
GO:0016020	cellular_component	membrane	4.70891e-10	7
GO:0016021	cellular_component	integral component of membrane	0.0195171	78
GO:0016272	cellular_component	prefoldin complex	1.00922e-05	6
GO:0016747	molecular_function	acyltransferase activity, transferring groups other than amino-acyl groups	0.025997	3
GO:0016776	molecular_function	phosphotransferase activity, phosphate group as acceptor	5.55672e-08	5
GO:0016874	molecular_function	ligase activity	0.025997	3
GO:0019205	molecular_function	nucleobase-containing compound kinase activity	2.40036e-06	6
GO:0019773	cellular_component	proteasome core complex, alpha-subunit complex	1.98484e-28	17
GO:0022625	cellular_component	cytosolic large ribosomal subunit	7.66604e-13	11
GO:0030833	biological_process	regulation of actin filament polymerization	0.000393795	5
GO:0031110	biological_process	regulation of microtubule polymerization or depolymerization	1.05935e-11	8
GO:0031369	molecular_function	translation initiation factor binding	0.00211196	3
GO:0031492	molecular_function	nucleosomal DNA binding	1.6025e-22	14
GO:0034314	biological_process	Arp2/3 complex-mediated actin nucleation	7.34382e-05	5
GO:0042162	molecular_function	telomeric DNA binding	4.99371e-05	4
GO:0042254	biological_process	ribosome biogenesis	0.000118686	7
GO:0042407	biological_process	cristae formation	9.10267e-11	6
GO:0043248	biological_process	proteasome assembly	2.40036e-06	6
GO:0045095	cellular_component	keratin filament	1.87113e-13	19
GO:0045892	biological_process	negative regulation of transcription, DNA-templated	0.0046382	7
GO:0046982	molecular_function	protein heterodimerization activity	1.87429e-30	39
GO:0051010	molecular_function	microtubule plus-end binding	6.48918e-14	8
GO:0051603	biological_process	proteolysis involved in cellular protein catabolic process	2.93651e-27	21
GO:0055085	biological_process	transmembrane transport	2.76681e-05	2
GO:0061608	molecular_function	nuclear import signal receptor activity	1.72281e-05	5
GO:0061617	cellular_component	MICOS complex	1.52565e-07	6
GO:0090155	biological_process	negative regulation of sphingolipid biosynthetic process	9.82135e-12	6
significantly contracted gene families
GO:0000278	biological_process	mitotic cell cycle	1.59292e-09	3		ko00140	Steroid hormone biosynthesis	0.00493788	3
GO:0000775	cellular_component	chromosome, centromeric region	1.43326e-12	3		ko00440	Phosphonate and phosphinate metabolism	0.0446463	0
GO:0003735	molecular_function	structural constituent of ribosome	0.0283232	9		ko00470	D-Amino acid metabolism	0.0446463	0
GO:0003746	molecular_function	translation elongation factor activity	0.00762607	2		ko00524	Neomycin, kanamycin and gentamicin biosynthesis	0.0446463	0
GO:0004497	molecular_function	monooxygenase activity	0.000234913	4		ko00591	Linoleic acid metabolism	0.0215047	2
GO:0004984	molecular_function	olfactory receptor activity	0.00051384	17		ko00670	One carbon pool by folate	0.0127016	2
GO:0005126	molecular_function	cytokine receptor binding	2.16803e-45	7		ko00790	Folate biosynthesis	0.0183516	2
GO:0005504	molecular_function	fatty acid binding	2.28098e-07	2		ko00830	Retinol metabolism	0.0061168	3
GO:0005506	molecular_function	iron ion binding	0.0160134	4		ko00980	Metabolism of xenobiotics by cytochrome P450	0.000118601	5
GO:0005515	molecular_function	protein binding	0.0417111	18		ko00982	Drug metabolism - cytochrome P450	0.00894222	3
GO:0005525	molecular_function	GTP binding	0.000321284	10		ko00983	Drug metabolism - other enzymes	0.0173228	3
GO:0005751	cellular_component	mitochondrial respiratory chain complex IV	0.0115658	2		ko01521	EGFR tyrosine kinase inhibitor resistance	0.00666802	4
GO:0005840	cellular_component	ribosome	0.0115897	9		ko03010	Ribosome	0.000219511	10
GO:0006338	biological_process	chromatin remodeling	0.0338335	2		ko04066	HIF-1 signaling pathway	0.0253635	4
GO:0006414	biological_process	translational elongation	7.38842e-10	4		ko04130	SNARE interactions in vesicular transport	0.04021	2
GO:0006457	biological_process	protein folding	0.00291241	4		ko04151	PI3K-Akt signaling pathway	7.48289e-05	12
GO:0006952	biological_process	defense response	4.63577e-26	7		ko04217	Necroptosis	8.85405e-05	8
GO:0007186	biological_process	G protein-coupled receptor signaling pathway	0.02287	19		ko04612	Antigen processing and presentation	7.49335e-06	6
GO:0008194	molecular_function	UDP-glycosyltransferase activity	4.48314e-08	3		ko04620	Toll-like receptor signaling pathway	0.00956882	4
GO:0015031	biological_process	protein transport	1.80314e-05	4		ko04621	NOD-like receptor signaling pathway	1.48398e-07	11
GO:0015935	cellular_component	small ribosomal subunit	0.00603291	2		ko04622	RIG-I-like receptor signaling pathway	0.00244678	4
GO:0016514	cellular_component	SWI/SNF complex	1.52759e-05	2		ko04623	Cytosolic DNA-sensing pathway	0.00230507	4
GO:0016592	cellular_component	mediator complex	0.0226515	2		ko04624	Toll and Imd signaling pathway	0.0130616	3
GO:0016616	molecular_function	oxidoreductase activity, acting on the CH-OH group of donors, NAD or NADP as acceptor	0.00280572	3		ko04626	Plant-pathogen interaction	0.00100272	3
GO:0016705	molecular_function	oxidoreductase activity, acting on paired donors, with incorporation or reduction of molecular oxygen	0.000726207	4		ko04630	JAK-STAT signaling pathway	0.0492472	4
GO:0016712	molecular_function	oxidoreductase activity, acting on paired donors, with incorporation or reduction of molecular oxygen, reduced flavin or flavoprotein as one donor, and incorporation of one atom of oxygen	0.00128478	2		ko04650	Natural killer cell mediated cytotoxicity	2.69052e-06	8
GO:0019882	biological_process	antigen processing and presentation	1.59292e-09	3		ko04657	IL-17 signaling pathway	0.00852522	4
GO:0020037	molecular_function	heme binding	0.0119715	4		ko04714	Thermogenesis	0.000107965	10
GO:0030117	cellular_component	membrane coat	0.00946716	2		ko04740	Olfactory transduction	0.00612646	10
GO:0035615	molecular_function	clathrin adaptor activity	2.28098e-07	2		ko04910	Insulin signaling pathway	0.0408562	4
GO:0051082	molecular_function	unfolded protein binding	6.7942e-05	4		ko04936	Alcoholic liver disease	0.0333484	4
GO:0140359	molecular_function	ABC-type transporter activity	1.40268e-05	4		ko04940	Type I diabetes mellitus	0.00359691	3
GO:1990904	cellular_component	ribonucleoprotein complex	0.000848646	2		ko04976	Bile secretion	0.0250038	3
						ko05160	Hepatitis C	0.011765	5
						ko05162	Measles	0.0288318	4
						ko05163	Human cytomegalovirus infection	0.00341261	7
						ko05164	Influenza A	0.013416	5
						ko05165	Human papillomavirus infection	0.0278058	7
						ko05167	Kaposi sarcoma-associated herpesvirus infection	0.00164579	7
						ko05168	Herpes simplex virus 1 infection	0.00072093	10
						ko05169	Epstein-Barr virus infection	0.00154777	7
						ko05170	Human immunodeficiency virus 1 infection	9.63216e-05	9
						ko05171	Coronavirus disease - COVID-19	3.49387e-06	14
						ko05203	Viral carcinogenesis	0.0300209	5
						ko05204	Chemical carcinogenesis - DNA adducts	3.38262e-05	5
						ko05207	Chemical carcinogenesis - receptor activation	0.00631405	6
						ko05208	Chemical carcinogenesis - reactive oxygen species	0.00542475	7
						ko05320	Autoimmune thyroid disease	2.00435e-08	7
						ko05330	Allograft rejection	0.00204937	3
						ko05332	Graft-versus-host disease	0.00164831	3
						ko05416	Viral myocarditis	0.0137245	3
						ko05417	Lipid and atherosclerosis	0.00268752	7
