# Supplementary material for: High-Quality Chromosome-Level Genome Assembly of the Corsac Fox (Vulpes corsac) Reveals Adaptation to Semiarid and Harsh Environments
Source: Int J Mol Sci. 2023 May 31;24(11):9599. doi: 10.3390/ijms24119599 (PMC10253726; doi:10.3390/ijms24119599)
Supplement: Supplementary file 1 [file ijms-24-09599-s001.zip › Supplementary Tables/Supplementary Table S17. significantly genes families of V. vulpes..xlsx]

## Sheet: Sheet1
ID	Class	Description	P-value	Count		ID	Description	P-value	count
significantly expanded gene families
GO:0000786	cellular_component	nucleosome	4.31894e-08	12		ko03010	Ribosome	4.18261e-10	22
GO:0003676	molecular_function	nucleic acid binding	0.0137239	5		ko03266	Virion - Herpesvirus	0.0198096	2
GO:0003735	molecular_function	structural constituent of ribosome	2.15893e-17	29		ko03320	PPAR signaling pathway	0.0109071	6
GO:0004497	molecular_function	monooxygenase activity	4.15566e-11	12		ko04612	Antigen processing and presentation	0.0100506	5
GO:0004930	molecular_function	G protein-coupled receptor activity	2.19224e-275	240		ko04740	Olfactory transduction	1.76163e-15	131
GO:0004984	molecular_function	olfactory receptor activity	0	241		ko05150	Staphylococcus aureus infection	0.000373148	8
GO:0005504	molecular_function	fatty acid binding	1.09388e-08	4		ko05168	Herpes simplex virus 1 infection	0.00452268	16
GO:0005506	molecular_function	iron ion binding	1.7922e-06	12		ko05171	Coronavirus disease - COVID-19	5.61121e-07	22
GO:0005515	molecular_function	protein binding	2.06246e-17	9		ko05322	Systemic lupus erythematosus	0.0387344	6
GO:0005525	molecular_function	GTP binding	0.0446728	2		ko05330	Allograft rejection	0.0378134	3
GO:0005840	cellular_component	ribosome	3.76946e-09	20		ko05332	Graft-versus-host disease	0.000571681	5
GO:0006334	biological_process	nucleosome assembly	5.67673e-06	6
GO:0006412	biological_process	translation	1.58072e-08	20
GO:0006464	biological_process	cellular protein modification process	0.00826248	4
GO:0007155	biological_process	cell adhesion	0.0257601	11
GO:0007156	biological_process	homophilic cell adhesion via plasma membrane adhesion molecules	0.00100045	8
GO:0007186	biological_process	G protein-coupled receptor signaling pathway	3.17021e-268	243
GO:0008270	molecular_function	zinc ion binding	0.000776048	1
GO:0008289	molecular_function	lipid binding	0.00621227	7
GO:0016021	cellular_component	integral component of membrane	3.74311e-141	244
GO:0016705	molecular_function	oxidoreductase activity, acting on paired donors, with incorporation or reduction of molecular oxygen	7.87791e-10	12
GO:0016712	molecular_function	oxidoreductase activity, acting on paired donors, with incorporation or reduction of molecular oxygen, reduced flavin or flavoprotein as one donor, and incorporation of one atom of oxygen	6.81153e-11	6
GO:0020037	molecular_function	heme binding	7.19752e-07	12
GO:0022625	cellular_component	cytosolic large ribosomal subunit	7.0125e-20	9
GO:0030414	molecular_function	peptidase inhibitor activity	0.00300914	3
GO:0042613	cellular_component	MHC class II protein complex	0.0337973	2
GO:0043269	biological_process	regulation of ion transport	4.35031e-11	5
GO:0050727	biological_process	regulation of inflammatory response	1.75234e-09	4
GO:0055085	biological_process	transmembrane transport	0.0281779	4
GO:0099106	molecular_function	ion channel regulator activity	4.35031e-11	5
significantly contracted gene families
GO:0000276	cellular_component	mitochondrial proton-transporting ATP synthase complex, coupling factor F(o)	0.0034126	2		ko00010	Glycolysis / Gluconeogenesis	5.30963e-08	11
GO:0000278	biological_process	mitotic cell cycle	0.000291325	3		ko00020	Citrate cycle (TCA cycle)	0.0306231	3
GO:0000281	biological_process	mitotic cytokinesis	0.01618	2		ko00071	Fatty acid degradation	0.00849684	4
GO:0000398	biological_process	mRNA splicing, via spliceosome	0.0381687	4		ko00190	Oxidative phosphorylation	0.000302656	10
GO:0000463	biological_process	maturation of LSU-rRNA from tricistronic rRNA transcript (SSU-rRNA, 5.8S rRNA, LSU-rRNA)	2.18958e-07	3		ko00230	Purine metabolism	0.0463502	6
GO:0000775	cellular_component	chromosome, centromeric region	1.31529e-05	3		ko00270	Cysteine and methionine metabolism	0.00370791	5
GO:0000785	cellular_component	chromatin	1.31529e-05	3		ko00350	Tyrosine metabolism	0.0260032	3
GO:0000786	cellular_component	nucleosome	1.54313e-05	9		ko00620	Pyruvate metabolism	3.63294e-05	7
GO:0003676	molecular_function	nucleic acid binding	2.4557e-05	28		ko00630	Glyoxylate and dicarboxylate metabolism	0.00327661	4
GO:0003723	molecular_function	RNA binding	3.94733e-12	33		ko00680	Methane metabolism	0.000142124	5
GO:0003735	molecular_function	structural constituent of ribosome	4.36866e-85	55		ko00710	Carbon fixation in photosynthetic organisms	0.000142124	5
GO:0003746	molecular_function	translation elongation factor activity	3.07133e-07	4		ko00830	Retinol metabolism	0.0101286	4
GO:0003755	molecular_function	peptidyl-prolyl cis-trans isomerase activity	0.00747039	4		ko00980	Metabolism of xenobiotics by cytochrome P450	3.12305e-05	7
GO:0003785	molecular_function	actin monomer binding	4.43491e-17	6		ko00982	Drug metabolism - cytochrome P450	0.000215421	6
GO:0003924	molecular_function	GTPase activity	7.8125e-16	26		ko00983	Drug metabolism - other enzymes	0.000860419	6
GO:0004017	molecular_function	adenylate kinase activity	7.69597e-05	3		ko03010	Ribosome	1.52404e-16	49
GO:0004364	molecular_function	glutathione transferase activity	0.0318978	2		ko03018	RNA degradation	0.00466332	6
GO:0004459	molecular_function	L-lactate dehydrogenase activity	2.7856e-10	4		ko03040	Spliceosome	2.5367e-05	12
GO:0004550	molecular_function	nucleoside diphosphate kinase activity	0.00633557	2		ko03050	Proteasome	3.66776e-07	9
GO:0004672	molecular_function	protein kinase activity	0.00380089	1		ko04016	MAPK signaling pathway - plant	0.047652	2
GO:0005126	molecular_function	cytokine receptor binding	6.6915e-22	8		ko04066	HIF-1 signaling pathway	1.8278e-05	11
GO:0005200	molecular_function	structural constituent of cytoskeleton	2.98909e-42	15		ko04115	p53 signaling pathway	0.0461173	4
GO:0005515	molecular_function	protein binding	8.97695e-08	25		ko04120	Ubiquitin mediated proteolysis	0.0299404	7
GO:0005524	molecular_function	ATP binding	0.0390071	14		ko04145	Phagosome	5.97612e-07	14
GO:0005525	molecular_function	GTP binding	8.18847e-11	25		ko04151	PI3K-Akt signaling pathway	0.0471851	12
GO:0005737	cellular_component	cytoplasm	0.0355165	11		ko04210	Apoptosis	0.00107768	9
GO:0005743	cellular_component	mitochondrial inner membrane	0.0379006	3		ko04217	Necroptosis	1.03265e-06	14
GO:0005839	cellular_component	proteasome core complex	1.80826e-10	6		ko04260	Cardiac muscle contraction	0.0306276	5
GO:0005840	cellular_component	ribosome	7.1134e-92	53		ko04391	Hippo signaling pathway - fly	0.012707	5
GO:0005852	cellular_component	eukaryotic translation initiation factor 3 complex	0.0419593	2		ko04530	Tight junction	0.000501539	11
GO:0005874	cellular_component	microtubule	3.99985e-45	17		ko04540	Gap junction	4.61184e-07	11
GO:0005885	cellular_component	Arp2/3 protein complex	0.00633557	2		ko04613	Neutrophil extracellular trap formation	1.77699e-05	13
GO:0006096	biological_process	glycolytic process	0.0165584	3		ko04620	Toll-like receptor signaling pathway	0.0394943	5
GO:0006099	biological_process	tricarboxylic acid cycle	4.25868e-05	4		ko04621	NOD-like receptor signaling pathway	0.00349459	9
GO:0006108	biological_process	malate metabolic process	2.18958e-07	3		ko04622	RIG-I-like receptor signaling pathway	0.00865383	5
GO:0006139	biological_process	nucleobase-containing compound metabolic process	0.0238229	3		ko04623	Cytosolic DNA-sensing pathway	0.00925659	5
GO:0006165	biological_process	nucleoside diphosphate phosphorylation	0.0034126	2		ko04650	Natural killer cell mediated cytotoxicity	0.00409676	7
GO:0006183	biological_process	GTP biosynthetic process	0.0034126	2		ko04714	Thermogenesis	5.97974e-05	15
GO:0006228	biological_process	UTP biosynthetic process	0.0034126	2		ko04814	Motor proteins	1.35013e-06	16
GO:0006241	biological_process	CTP biosynthetic process	0.0105486	2		ko04932	Non-alcoholic fatty liver disease	0.0158452	8
GO:0006355	biological_process	regulation of transcription, DNA-templated	0.000292272	4		ko04936	Alcoholic liver disease	0.00460657	8
GO:0006412	biological_process	translation	1.26691e-87	53		ko05010	Alzheimer disease	2.71788e-15	38
GO:0006413	biological_process	translational initiation	0.010895	3		ko05012	Parkinson disease	2.37605e-15	34
GO:0006414	biological_process	translational elongation	1.81524e-06	4		ko05014	Amyotrophic lateral sclerosis	1.61432e-15	37
GO:0006457	biological_process	protein folding	2.54759e-06	8		ko05016	Huntington disease	6.15989e-15	32
GO:0006468	biological_process	protein phosphorylation	0.0036547	1		ko05017	Spinocerebellar ataxia	3.39347e-05	12
GO:0006508	biological_process	proteolysis	0.0397154	2		ko05020	Prion disease	6.05786e-16	34
GO:0006511	biological_process	ubiquitin-dependent protein catabolic process	2.14795e-05	9		ko05022	Pathways of neurodegeneration - multiple diseases	4.24262e-12	36
GO:0006826	biological_process	iron ion transport	1.12255e-06	3		ko05034	Alcoholism	0.0445868	7
GO:0006874	biological_process	cellular calcium ion homeostasis	0.00158365	2		ko05100	Bacterial invasion of epithelial cells	0.0188619	5
GO:0006879	biological_process	cellular iron ion homeostasis	0.00127856	3		ko05110	Vibrio cholerae infection	0.000632128	6
GO:0006952	biological_process	defense response	1.616e-15	8		ko05130	Pathogenic Escherichia coli infection	7.92772e-12	23
GO:0007015	biological_process	actin filament organization	3.75299e-08	6		ko05131	Shigellosis	2.07428e-06	18
GO:0007017	biological_process	microtubule-based process	2.07026e-44	15		ko05132	Salmonella infection	1.58693e-10	24
GO:0007165	biological_process	signal transduction	0.0144463	1		ko05134	Legionellosis	0.000632128	6
GO:0008194	molecular_function	UDP-glycosyltransferase activity	0.000824099	3		ko05160	Hepatitis C	0.00304323	9
GO:0008199	molecular_function	ferric iron binding	1.12255e-06	3		ko05161	Hepatitis B	0.0137247	8
GO:0015078	molecular_function	proton transmembrane transporter activity	7.84119e-07	4		ko05162	Measles	0.0463502	6
GO:0015165	molecular_function	pyrimidine nucleotide-sugar transmembrane transporter activity	0.00158365	2		ko05164	Influenza A	1.23979e-05	13
GO:0015934	cellular_component	large ribosomal subunit	3.34187e-15	6		ko05169	Epstein-Barr virus infection	0.035684	8
GO:0015935	cellular_component	small ribosomal subunit	0.000504924	3		ko05170	Human immunodeficiency virus 1 infection	0.0408484	8
GO:0015986	biological_process	ATP synthesis coupled proton transport	7.66834e-06	4		ko05171	Coronavirus disease - COVID-19	8.11215e-16	54
GO:0016020	cellular_component	membrane	0.00306762	9		ko05204	Chemical carcinogenesis - DNA adducts	0.038304	3
GO:0016021	cellular_component	integral component of membrane	1.24116e-08	11		ko05208	Chemical carcinogenesis - reactive oxygen species	0.000114133	14
GO:0016272	cellular_component	prefoldin complex	1.31529e-05	3		ko05320	Autoimmune thyroid disease	0.000950509	5
GO:0016491	molecular_function	oxidoreductase activity	4.51883e-05	16		ko05322	Systemic lupus erythematosus	0.00484325	7
GO:0016514	cellular_component	SWI/SNF complex	0.0232934	2		ko05415	Diabetic cardiomyopathy	7.63405e-07	17
GO:0016615	molecular_function	malate dehydrogenase activity	2.18958e-07	3		ko05417	Lipid and atherosclerosis	0.0476736	8
GO:0016616	molecular_function	oxidoreductase activity, acting on the CH-OH group of donors, NAD or NADP as acceptor	2.95966e-12	9
GO:0016620	molecular_function	oxidoreductase activity, acting on the aldehyde or oxo group of donors, NAD or NADP as acceptor	2.62329e-22	11
GO:0019205	molecular_function	nucleobase-containing compound kinase activity	0.000156411	3
GO:0019752	biological_process	carboxylic acid metabolic process	1.80826e-10	6
GO:0019773	cellular_component	proteasome core complex, alpha-subunit complex	2.85451e-15	5
GO:0019843	molecular_function	rRNA binding	0.0419593	2
GO:0022625	cellular_component	cytosolic large ribosomal subunit	0.00377254	3
GO:0030163	biological_process	protein catabolic process	0.01618	2
GO:0030544	molecular_function	Hsp70 protein binding	0.0034126	2
GO:0030833	biological_process	regulation of actin filament polymerization	0.0419593	2
GO:0031072	molecular_function	heat shock protein binding	0.0034126	2
GO:0034314	biological_process	Arp2/3 complex-mediated actin nucleation	0.01618	2
GO:0036402	molecular_function	proteasome-activating activity	0.00158365	2
GO:0042254	biological_process	ribosome biogenesis	1.98736e-07	5
GO:0046982	molecular_function	protein heterodimerization activity	0.000155418	9
GO:0050661	molecular_function	NADP binding	0.000107379	4
GO:0051082	molecular_function	unfolded protein binding	2.93283e-08	7
GO:0051287	molecular_function	NAD binding	1.02243e-20	11
GO:0051603	biological_process	proteolysis involved in cellular protein catabolic process	4.56163e-10	6
GO:0070122	molecular_function	isopeptidase activity	0.0318978	2
GO:0090481	biological_process	pyrimidine nucleotide-sugar transmembrane transport	0.00158365	2
GO:0140492	molecular_function	metal-dependent deubiquitinase activity	0.0318978	2
