# Supplementary material for: High-Quality Chromosome-Level Genome Assembly of the Corsac Fox (Vulpes corsac) Reveals Adaptation to Semiarid and Harsh Environments
Source: Int J Mol Sci. 2023 May 31;24(11):9599. doi: 10.3390/ijms24119599 (PMC10253726; doi:10.3390/ijms24119599)
Supplement: Supplementary file 1 [file ijms-24-09599-s001.zip › Supplementary Tables/Supplementary Table S18. significantly expanded genes families of V. corsac GO-terms..xlsx]

## Sheet: Sheet1
ID	Class	Description	P-value	Count
GO:0006412	biological_process	translation	4.37106e-51	106
GO:0015986	biological_process	ATP synthesis coupled proton transport	2.49663e-71	49
GO:0006457	biological_process	protein folding	9.35824e-24	34
GO:0006414	biological_process	translational elongation	4.37096e-31	21
GO:0006355	biological_process	regulation of transcription, DNA-templated	3.97757e-05	17
GO:0006413	biological_process	translational initiation	2.71098e-14	15
GO:0006826	biological_process	iron ion transport	1.47926e-12	14
GO:0006879	biological_process	cellular iron ion homeostasis	2.71165e-10	14
GO:0006952	biological_process	defense response	2.45738e-13	13
GO:0006096	biological_process	glycolytic process	6.57656e-10	12
GO:0007017	biological_process	microtubule-based process	4.60005e-07	12
GO:0055085	biological_process	transmembrane transport	0.0148541	12
GO:0007264	biological_process	small GTPase mediated signal transduction	0.0160503	11
GO:0006465	biological_process	signal peptide processing	1.2562e-13	10
GO:0016579	biological_process	protein deubiquitination	0.0200501	9
GO:0019752	biological_process	carboxylic acid metabolic process	1.78471e-07	9
GO:0051603	biological_process	proteolysis involved in cellular protein catabolic process	0.0025696	7
GO:0006749	biological_process	glutathione metabolic process	0.0327718	6
GO:0046314	biological_process	phosphocreatine biosynthetic process	7.38378e-05	5
GO:0140021	biological_process	mitochondrial ADP transmembrane transport	4.31765e-07	5
GO:1990544	biological_process	mitochondrial ATP transmembrane transport	4.31765e-07	5
GO:0000278	biological_process	mitotic cell cycle	0.0128448	4
GO:0000281	biological_process	mitotic cytokinesis	0.0041234	4
GO:0006006	biological_process	glucose metabolic process	2.07275e-05	4
GO:0006851	biological_process	mitochondrial calcium ion transmembrane transport	0.00017596	4
GO:0007186	biological_process	G protein-coupled receptor signaling pathway	0.0001097	4
GO:0018095	biological_process	protein polyglutamylation	6.65135e-05	4
GO:0090481	biological_process	pyrimidine nucleotide-sugar transmembrane transport	0.00017596	4
GO:0006303	biological_process	double-strand break repair via nonhomologous end joining	0.00466278	3
GO:0006811	biological_process	ion transport	0.0278545	3
GO:0006874	biological_process	cellular calcium ion homeostasis	0.00221084	3
GO:0006898	biological_process	receptor-mediated endocytosis	0.0143614	3
GO:0007059	biological_process	chromosome segregation	0.0143614	3
GO:0010387	biological_process	COP9 signalosome assembly	0.00221084	3
GO:0016226	biological_process	iron-sulfur cluster assembly	0.0445663	3
GO:0018101	biological_process	protein citrullination	0.00466278	3
GO:0030433	biological_process	ubiquitin-dependent ERAD pathway	0.00860489	3
GO:0034453	biological_process	microtubule anchoring	0.00466278	3
GO:0043269	biological_process	regulation of ion transport	0.00466278	3
GO:0045292	biological_process	mRNA cis splicing, via spliceosome	0.0322214	3
GO:0007165	biological_process	signal transduction	6.46302e-05	2
GO:0006468	biological_process	protein phosphorylation	1.28565e-06	1
GO:0006955	biological_process	immune response	0.0468476	1
GO:0007155	biological_process	cell adhesion	0.00985244	1
GO:0005840	cellular_component	ribosome	1.92704e-54	106
GO:0000276	cellular_component	mitochondrial proton-transporting ATP synthase complex, coupling factor F(o)	2.88437e-67	43
GO:0015934	cellular_component	large ribosomal subunit	2.69354e-33	27
GO:0016020	cellular_component	membrane	0.000119261	27
GO:0016021	cellular_component	integral component of membrane	1.34516e-10	19
GO:0005874	cellular_component	microtubule	1.3911e-10	16
GO:0005743	cellular_component	mitochondrial inner membrane	8.76518e-05	9
GO:0000015	cellular_component	phosphopyruvate hydratase complex	1.54114e-10	7
GO:0005839	cellular_component	proteasome core complex	0.00201491	7
GO:0005668	cellular_component	RNA polymerase transcription factor SL1 complex	2.0501e-10	6
GO:0008180	cellular_component	COP9 signalosome	2.89829e-06	6
GO:0005681	cellular_component	spliceosomal complex	0.0119209	5
GO:0005761	cellular_component	mitochondrial ribosome	5.24505e-06	5
GO:0008250	cellular_component	oligosaccharyltransferase complex	1.65629e-06	5
GO:0000775	cellular_component	chromosome, centromeric region	0.000813394	4
GO:0005751	cellular_component	mitochondrial respiratory chain complex IV	0.0463909	4
GO:0005852	cellular_component	eukaryotic translation initiation factor 3 complex	0.0297035	4
GO:0016272	cellular_component	prefoldin complex	0.0174483	4
GO:0022625	cellular_component	cytosolic large ribosomal subunit	0.0463909	4
GO:0033177	cellular_component	proton-transporting two-sector ATPase complex, proton-transporting domain	0.000813394	4
GO:0045263	cellular_component	proton-transporting ATP synthase complex, coupling factor F(o)	0.000401138	4
GO:0005885	cellular_component	Arp2/3 protein complex	0.0322214	3
GO:0031011	cellular_component	Ino80 complex	0.0445663	3
GO:0003735	molecular_function	structural constituent of ribosome	1.8526e-50	108
GO:0005515	molecular_function	protein binding	7.21514e-14	66
GO:0005525	molecular_function	GTP binding	2.1396e-19	63
GO:0003723	molecular_function	RNA binding	4.91728e-07	54
GO:0003924	molecular_function	GTPase activity	1.09163e-16	52
GO:0015078	molecular_function	proton transmembrane transporter activity	4.17413e-67	47
GO:0003676	molecular_function	nucleic acid binding	0.0241848	43
GO:0005524	molecular_function	ATP binding	0.000757216	33
GO:0051082	molecular_function	unfolded protein binding	2.54974e-31	33
GO:0003824	molecular_function	catalytic activity	0.0173752	31
GO:0016491	molecular_function	oxidoreductase activity	0.00044571	28
GO:0030544	molecular_function	Hsp70 protein binding	2.80616e-29	22
GO:0003746	molecular_function	translation elongation factor activity	4.37096e-31	21
GO:0051287	molecular_function	NAD binding	1.98605e-12	17
GO:0003743	molecular_function	translation initiation factor activity	1.77984e-11	16
GO:0005509	molecular_function	calcium ion binding	0.0328689	16
GO:0016620	molecular_function	oxidoreductase activity, acting on the aldehyde or oxo group of donors, NAD or NADP as acceptor	4.40979e-09	16
GO:0016616	molecular_function	oxidoreductase activity, acting on the CH-OH group of donors, NAD or NADP as acceptor	6.34737e-09	15
GO:0008199	molecular_function	ferric iron binding	1.47926e-12	14
GO:0005126	molecular_function	cytokine receptor binding	8.87365e-17	13
GO:0005200	molecular_function	structural constituent of cytoskeleton	8.67261e-08	12
GO:0003677	molecular_function	DNA binding	3.0314e-05	11
GO:0004843	molecular_function	thiol-dependent deubiquitinase	0.0154328	10
GO:0008270	molecular_function	zinc ion binding	0.00134203	10
GO:0031072	molecular_function	heat shock protein binding	5.15573e-13	10
GO:0008236	molecular_function	serine-type peptidase activity	8.76518e-05	9
GO:0003755	molecular_function	peptidyl-prolyl cis-trans isomerase activity	0.0119935	8
GO:0003724	molecular_function	RNA helicase activity	0.0073652	7
GO:0004634	molecular_function	phosphopyruvate hydratase activity	1.54114e-10	7
GO:0016209	molecular_function	antioxidant activity	9.65671e-08	7
GO:0004459	molecular_function	L-lactate dehydrogenase activity	4.22406e-07	6
GO:0051536	molecular_function	iron-sulfur cluster binding	0.00215293	6
GO:0004111	molecular_function	creatine kinase activity	7.38378e-05	5
GO:0005471	molecular_function	ATP:ADP antiporter activity	4.31765e-07	5
GO:0016772	molecular_function	transferase activity, transferring phosphorus-containing groups	0.0026793	5
GO:0000062	molecular_function	fatty-acyl-CoA binding	0.000813394	4
GO:0004129	molecular_function	cytochrome-c oxidase activity	0.000813394	4
GO:0005092	molecular_function	GDP-dissociation inhibitor activity	2.07275e-05	4
GO:0005262	molecular_function	calcium channel activity	0.0297035	4
GO:0015165	molecular_function	pyrimidine nucleotide-sugar transmembrane transporter activity	0.00017596	4
GO:0051087	molecular_function	chaperone binding	0.0128448	4
GO:0051537	molecular_function	2 iron, 2 sulfur cluster binding	0.00628161	4
GO:0004668	molecular_function	protein-arginine deiminase activity	0.00466278	3
GO:0004930	molecular_function	G protein-coupled receptor activity	0.000360541	3
GO:0015631	molecular_function	tubulin binding	0.0445663	3
GO:0031369	molecular_function	translation initiation factor binding	0.00466278	3
GO:0031492	molecular_function	nucleosomal DNA binding	0.0322214	3
GO:0042162	molecular_function	telomeric DNA binding	0.00466278	3
GO:0099106	molecular_function	ion channel regulator activity	0.00466278	3
GO:0000981	molecular_function	DNA-binding transcription factor activity, RNA polymerase II-specific	0.014422	2
GO:0004672	molecular_function	protein kinase activity	3.724e-06	2
GO:0022857	molecular_function	transmembrane transporter activity	0.0292873	2
GO:0043565	molecular_function	sequence-specific DNA binding	0.0360179	2
