# Supplementary material for: High-Quality Chromosome-Level Genome Assembly of the Corsac Fox (Vulpes corsac) Reveals Adaptation to Semiarid and Harsh Environments
Source: Int J Mol Sci. 2023 May 31;24(11):9599. doi: 10.3390/ijms24119599 (PMC10253726; doi:10.3390/ijms24119599)
Supplement: Supplementary file 1 [file ijms-24-09599-s001.zip › Supplementary Tables/Supplementary Table S19. significantly expanded genes families of V. corsac KEGG pathways.xlsx]

## Sheet: Sheet1
ID	Description	P-value	count
ko05171	Coronavirus disease - COVID-19	0	55
ko03010	Ribosome	0	45
ko05320	Autoimmune thyroid disease	8.5565e-12	16
ko05020	Prion disease	8.39924e-11	38
ko05012	Parkinson disease	2.76263e-09	35
ko05415	Diabetic cardiomyopathy	2.82277e-08	29
ko04217	Necroptosis	1.17183e-07	23
ko05010	Alzheimer disease	1.91587e-07	41
ko05016	Huntington disease	3.95065e-07	34
ko00010	Glycolysis / Gluconeogenesis	1.16474e-06	14
ko04066	HIF-1 signaling pathway	4.57563e-06	18
ko04623	Cytosolic DNA-sensing pathway	6.34136e-06	12
ko05134	Legionellosis	6.34136e-06	12
ko04650	Natural killer cell mediated cytotoxicity	1.14021e-05	16
ko00190	Oxidative phosphorylation	1.85478e-05	18
ko00710	Carbon fixation in photosynthetic organisms	2.37692e-05	8
ko05208	Chemical carcinogenesis - reactive oxygen species	4.39946e-05	24
ko04622	RIG-I-like receptor signaling pathway	5.85121e-05	12
ko05022	Pathways of neurodegeneration - multiple diseases	0.000188169	38
ko05164	Influenza A	0.000199124	18
ko05014	Amyotrophic lateral sclerosis	0.000737813	29
ko00680	Methane metabolism	0.00111056	6
ko04620	Toll-like receptor signaling pathway	0.00136917	12
ko04612	Antigen processing and presentation	0.00142922	8
ko04714	Thermogenesis	0.00157917	21
ko04621	NOD-like receptor signaling pathway	0.00244831	16
ko05130	Pathogenic Escherichia coli infection	0.00255578	18
ko05169	Epstein-Barr virus infection	0.00289179	18
ko05160	Hepatitis C	0.00382419	15
ko05170	Human immunodeficiency virus 1 infection	0.00412763	18
ko05132	Salmonella infection	0.00540154	20
ko05162	Measles	0.0062175	13
ko05161	Hepatitis B	0.00766918	15
ko05167	Kaposi sarcoma-associated herpesvirus infection	0.0079845	16
ko04630	JAK-STAT signaling pathway	0.0138451	14
ko03013	Nucleocytoplasmic transport	0.0152985	11
ko05152	Tuberculosis	0.0154336	14
ko05332	Graft-versus-host disease	0.0210345	4
ko04936	Alcoholic liver disease	0.0241509	12
ko04145	Phagosome	0.024939	11
ko05168	Herpes simplex virus 1 infection	0.02551	18
ko04151	PI3K-Akt signaling pathway	0.0310101	24
ko00270	Cysteine and methionine metabolism	0.0323452	6
ko05330	Allograft rejection	0.0323934	4
ko05140	Leishmaniasis	0.0373604	7
ko05163	Human cytomegalovirus infection	0.0373743	16
ko00260	Glycine, serine and threonine metabolism	0.0374363	5
