# Supplementary material for: High-Quality Chromosome-Level Genome Assembly of the Corsac Fox (Vulpes corsac) Reveals Adaptation to Semiarid and Harsh Environments
Source: Int J Mol Sci. 2023 May 31;24(11):9599. doi: 10.3390/ijms24119599 (PMC10253726; doi:10.3390/ijms24119599)
Supplement: Supplementary file 1 [file ijms-24-09599-s001.zip › Supplementary Tables/Supplementary Table S20. significantly contracted genes families of V. corsac GO-terms..xlsx]

## Sheet: Sheet1
ID	Class	Description	P-value	Count
GO:0000387	biological_process	spliceosomal snRNP assembly	1.57e-06	3
GO:0000786	cellular_component	nucleosome	1.1e-61	15
GO:0003677	molecular_function	DNA binding	0.000357499	18
GO:0003723	molecular_function	RNA binding	0.036865	11
GO:0003735	molecular_function	structural constituent of ribosome	1.68e-13	23
GO:0003774	molecular_function	cytoskeletal motor activity	1.47e-09	5
GO:0004930	molecular_function	G protein-coupled receptor activity	0.00121898	11
GO:0004984	molecular_function	olfactory receptor activity	3.76e-61	16
GO:0005515	molecular_function	protein binding	3.56e-05	10
GO:0005681	cellular_component	spliceosomal complex	6.63e-05	3
GO:0005839	cellular_component	proteasome core complex	4.62e-14	6
GO:0005840	cellular_component	ribosome	1.29e-08	18
GO:0006334	biological_process	nucleosome assembly	0.0178874	2
GO:0006352	biological_process	DNA-templated transcription, initiation	0.0347305	2
GO:0006355	biological_process	regulation of transcription, DNA-templated	0.00739442	18
GO:0006412	biological_process	translation	4.94e-08	18
GO:0006511	biological_process	ubiquitin-dependent protein catabolic process	0.0296084	4
GO:0007186	biological_process	G protein-coupled receptor signaling pathway	7.01e-10	19
GO:0008194	molecular_function	UDP-glycosyltransferase activity	4.61e-15	4
GO:0008380	biological_process	RNA splicing	0.00715525	2
GO:0016021	cellular_component	integral component of membrane	0.000517149	29
GO:0016459	cellular_component	myosin complex	2.93e-08	5
GO:0016491	molecular_function	oxidoreductase activity	0.0362767	7
GO:0016616	molecular_function	oxidoreductase activity, acting on the CH-OH group of donors, NAD or NADP as acceptor	0.000576558	4
GO:0016887	molecular_function	ATP hydrolysis activity	0.0127628	6
GO:0019773	cellular_component	proteasome core complex, alpha-subunit complex	2.03e-27	6
GO:0022625	cellular_component	cytosolic large ribosomal subunit	6.57e-15	5
GO:0035145	cellular_component	exon-exon junction complex	2.53e-06	2
GO:0043269	biological_process	regulation of ion transport	1.02e-12	3
GO:0046982	molecular_function	protein heterodimerization activity	1.4e-44	16
GO:0051015	molecular_function	actin filament binding	0.00197102	4
GO:0051603	biological_process	proteolysis involved in cellular protein catabolic process	1.06e-13	6
GO:0099106	molecular_function	ion channel regulator activity	1.02e-12	3
GO:0140359	molecular_function	ABC-type transporter activity	0.000245104	4
