# Supplementary material for: High-Quality Chromosome-Level Genome Assembly of the Corsac Fox (Vulpes corsac) Reveals Adaptation to Semiarid and Harsh Environments
Source: Int J Mol Sci. 2023 May 31;24(11):9599. doi: 10.3390/ijms24119599 (PMC10253726; doi:10.3390/ijms24119599)
Supplement: Supplementary file 1 [file ijms-24-09599-s001.zip › Supplementary Tables/Supplementary Table S21. significantly contracted genes families of V. corsac KEGG pathways.xlsx]

## Sheet: Sheet1
ID	Description	P-value	Count
ko00040	Pentose and glucuronate interconversions	4.03069e-05	20
ko00053	Ascorbate and aldarate metabolism	1.18071e-05	15
ko00140	Steroid hormone biosynthesis	0.000533971	38
ko00190	Oxidative phosphorylation	0.00649298	118
ko00524	Neomycin, kanamycin and gentamicin biosynthesis	0.0486335	5
ko00625	Chloroalkane and chloroalkene degradation	0.0486335	5
ko00750	Vitamin B6 metabolism	0.0486335	5
ko00790	Folate biosynthesis	0.025301	25
ko00830	Retinol metabolism	0.000432767	36
ko00860	Porphyrin metabolism	0.000138265	27
ko00980	Metabolism of xenobiotics by cytochrome P450	6.807e-06	47
ko00982	Drug metabolism - cytochrome P450	0.000858854	43
ko00983	Drug metabolism - other enzymes	0.00246756	57
ko03010	Ribosome	1.04987e-09	164
ko03040	Spliceosome	0.00176859	128
ko04016	MAPK signaling pathway - plant	0.00824217	14
ko04130	SNARE interactions in vesicular transport	0.0355234	30
ko04217	Necroptosis	0.000354973	132
ko04260	Cardiac muscle contraction	0.0348413	72
ko04612	Antigen processing and presentation	0.001021	45
ko04613	Neutrophil extracellular trap formation	1.23905e-11	118
ko04624	Toll and Imd signaling pathway	0.00583716	37
ko04626	Plant-pathogen interaction	0.00824217	14
ko04662	B cell receptor signaling pathway	0.024738	63
ko04740	Olfactory transduction	8.98472e-08	57
ko04744	Phototransduction	0.0234277	24
ko04745	Phototransduction - fly	0.0292227	27
ko04912	GnRH signaling pathway	0.0496443	83
ko04915	Estrogen signaling pathway	0.000571905	103
ko04932	Non-alcoholic fatty liver disease	0.0119325	137
ko04970	Salivary secretion	0.0360768	73
ko04976	Bile secretion	0.00443391	67
ko05012	Parkinson disease	0.00216726	230
ko05020	Prion disease	0.00902272	234
ko05034	Alcoholism	8.67724e-12	115
ko05131	Shigellosis	0.00137901	214
ko05145	Toxoplasmosis	0.0154005	96
ko05168	Herpes simplex virus 1 infection	2.28373e-06	221
ko05171	Coronavirus disease - COVID-19	2.44498e-07	252
ko05203	Viral carcinogenesis	0.02085	158
ko05204	Chemical carcinogenesis - DNA adducts	2.20969e-06	39
ko05208	Chemical carcinogenesis - reactive oxygen species	0.0143418	198
ko05322	Systemic lupus erythematosus	5.31748e-14	64
ko05417	Lipid and atherosclerosis	0.0367943	184
