# Supplementary material for: High-Quality Chromosome-Level Genome Assembly of the Corsac Fox (Vulpes corsac) Reveals Adaptation to Semiarid and Harsh Environments
Source: Int J Mol Sci. 2023 May 31;24(11):9599. doi: 10.3390/ijms24119599 (PMC10253726; doi:10.3390/ijms24119599)
Supplement: Supplementary file 1 [file ijms-24-09599-s001.zip › Supplementary Tables/Supplementary Table S22. positively selected genes.xlsx]

## Sheet: Sheet1
ID	P-Value	Function
LRRC41	0	Leucine-rich repeat-containing protein 41 OS=Vulpes vulpes OX=9627 GN=LRRC41 PE=4 SV=1
ALG6	1.61514e-08	Alpha-1,3-glucosyltransferase (Fragment) OS=Monodon monoceros OX=40151 GN=EI555_007754 PE=3 SV=1
MYO7B	1.38112e-13	unconventional myosin-VIIb OS=Vulpes vulpes OX=9627 GN=MYO7B PE=3 SV=1
ZBTB8A	0	Zinc finger and BTB domain containing 8A OS=Phyllostomus discolor OX=89673 GN=HJG60_020529 PE=4 SV=1
NEXN	0	nexilin isoform X4 OS=Vulpes vulpes OX=9627 GN=NEXN PE=4 SV=1
DPP4	0	dipeptidyl peptidase 4 OS=Vulpes vulpes OX=9627 GN=DPP4 PE=4 SV=1
CPS1	1.11244e-13	carbamoyl-phosphate synthase [ammonia], mitochondrial OS=Vulpes vulpes OX=9627 GN=CPS1 PE=3 SV=1
TTLL4	1.40842e-05	tubulin polyglutamylase TTLL4 OS=Vulpes vulpes OX=9627 GN=TTLL4 PE=4 SV=1
CCDC14	2.22045e-16	LOW QUALITY PROTEIN: coiled-coil domain-containing protein 14 OS=Vulpes vulpes OX=9627 GN=CCDC14 PE=4 SV=1
Pla2g2e	6.48901e-08	Phospholipase A2 OS=Vulpes vulpes OX=9627 GN=LOC112929725 PE=3 SV=1
BRDT	0	bromodomain testis-specific protein OS=Vulpes vulpes OX=9627 GN=BRDT PE=4 SV=1
ARMC9	0	LisH domain-containing protein ARMC9 OS=Vulpes vulpes OX=9627 GN=ARMC9 PE=4 SV=1
TESK2	0	dual specificity testis-specific protein kinase 2 isoform X3 OS=Vulpes vulpes OX=9627 GN=TESK2 PE=4 SV=1
TMCO2	4.66294e-15	transmembrane and coiled-coil domain-containing protein 2 OS=Vulpes vulpes OX=9627 GN=TMCO2 PE=4 SV=1
MOV10	0	RNA helicase OS=Vulpes vulpes OX=9627 GN=MOV10 PE=3 SV=1
RBM8A	5.76462e-11	RNA-binding protein 8A OS=Sus scrofa OX=9823 GN=RBM8A PE=3 SV=1
UBR3	1.06958e-11	(raccoon dog) hypothetical protein OS=Nyctereutes procyonoides OX=34880 GN=NYPRO_LOCUS23385 PE=4 SV=1
FHL3	1.9984e-14	Four and a half LIM domains 3 OS=Canis lupus familiaris OX=9615 GN=FHL3 PE=4 SV=2
ABCA12	0	ATP-binding cassette sub-family A member 12 OS=Vulpes vulpes OX=9627 GN=ABCA12 PE=4 SV=1
CCDC146	9.47871e-10	coiled-coil domain-containing protein 146 isoform X2 OS=Vulpes vulpes OX=9627 GN=CCDC146 PE=4 SV=1
OLFM3	0	noelin-3 isoform X2 OS=Vulpes vulpes OX=9627 GN=OLFM3 PE=4 SV=1
Ccm2	0	cerebral cavernous malformations 2 protein isoform X1 OS=Vulpes vulpes OX=9627 GN=CCM2 PE=3 SV=1
CARF	3.33067e-16	calcium-responsive transcription factor isoform X1 OS=Vulpes vulpes OX=9627 GN=CARF PE=4 SV=1
GAD1	0	Glutamate decarboxylase 1 OS=Felis catus OX=9685 GN=GAD1 PE=3 SV=1
DENND2D	7.8225e-07	DENN domain-containing protein 2D OS=Vulpes vulpes OX=9627 GN=DENND2D PE=4 SV=1
INKA2	0	PAK4-inhibitor INKA2 OS=Vulpes vulpes OX=9627 GN=INKA2 PE=3 SV=1
Celf3	5.42145e-07	CUGBP Elav-like family member 3 isoform X44 OS=Physeter macrocephalus OX=9755 GN=CELF3 PE=3 SV=1
INPP5B	0	Phosphoinositide 5-phosphatase OS=Vulpes vulpes OX=9627 GN=INPP5B PE=3 SV=1
TSPAN2	0	Tetraspanin OS=Vulpes vulpes OX=9627 GN=TSPAN2 PE=3 SV=1
JAK1	0.000625508	Tyrosine-protein kinase OS=Vulpes vulpes OX=9627 GN=JAK1 PE=3 SV=1
CGN	0	cingulin OS=Vulpes vulpes OX=9627 GN=CGN PE=4 SV=1
EPB41	1.09158e-05	Band 4.1 OS=Vulpes vulpes OX=9627 GN=EPB41 PE=4 SV=1
SLC44A5	0	choline transporter-like protein 5 OS=Vulpes vulpes OX=9627 GN=SLC44A5 PE=3 SV=1
RAVER2	3.30558e-09	ribonucleoprotein PTB-binding 2 OS=Vulpes vulpes OX=9627 GN=RAVER2 PE=4 SV=1
PTCH2	9.97424e-13	protein patched homolog 2 isoform X2 OS=Vulpes vulpes OX=9627 GN=PTCH2 PE=3 SV=1
HFM1	0	probable ATP-dependent DNA helicase HFM1 OS=Vulpes vulpes OX=9627 GN=HFM1 PE=4 SV=1
Fndc7	0	fibronectin type III domain-containing protein 7 OS=Vulpes vulpes OX=9627 GN=FNDC7 PE=4 SV=1
WDR53	2.78041e-06	WD repeat-containing protein 53 isoform X2 OS=Balaenoptera acutorostrata scammoni OX=310752 GN=WDR53 PE=4 SV=1
DTYMK	1.28786e-14	(raccoon dog) hypothetical protein OS=Nyctereutes procyonoides OX=34880 GN=NYPRO_LOCUS19459 PE=4 SV=1
MPP4	0	MAGUK p55 subfamily member 4 OS=Vulpes vulpes OX=9627 GN=MPP4 PE=3 SV=1
ITGB6	0	Integrin beta OS=Vulpes vulpes OX=9627 GN=ITGB6 PE=3 SV=1
PID1	4.21684e-06	PTB-containing, cubilin and LRP1-interacting protein isoform X2 OS=Ursus maritimus OX=29073 GN=PID1 PE=4 SV=1
DNER	0	Delta/notch like EGF repeat containing OS=Bos indicus x Bos taurus OX=30522 GN=DNER PE=4 SV=1
LACTBL1	0	putative beta-lactamase-like 1 OS=Vulpes vulpes OX=9627 GN=LACTBL1 PE=4 SV=1
RPRD2	3.09265e-06	Regulation of nuclear pre-mRNA domain containing 2 OS=Canis lupus familiaris OX=9615 GN=RPRD2 PE=4 SV=2
TRPM8	0	transient receptor potential cation channel subfamily M member 8 OS=Vulpes vulpes OX=9627 GN=TRPM8 PE=4 SV=1
SLC5A9	5.83977e-14	Solute carrier family 5 member 9 OS=Canis lupus familiaris OX=9615 GN=SLC5A9 PE=3 SV=2
MTMR11	0	myotubularin-related protein 11 isoform X2 OS=Vulpes vulpes OX=9627 GN=MTMR11 PE=3 SV=1
KIAA2012	0	uncharacterized protein KIAA2012 homolog OS=Vulpes vulpes OX=9627 GN=KIAA2012 PE=4 SV=1
TMCO4	0	transmembrane and coiled-coil domain-containing protein 4 OS=Vulpes vulpes OX=9627 GN=TMCO4 PE=3 SV=1
Lhx8	1.11918e-10	LIM homeobox 8 OS=Ursus americanus OX=9643 GN=LHX8 PE=4 SV=1
GALE	0	UDP-glucose 4-epimerase OS=Vulpes vulpes OX=9627 GN=GALE PE=3 SV=1
ECT2	0.00037357	Epithelial cell transforming 2 OS=Canis lupus familiaris OX=9615 GN=ECT2 PE=4 SV=1
Tmem269	0	transmembrane protein 269 OS=Vulpes vulpes OX=9627 GN=TMEM269 PE=4 SV=1
CATSPER4	0	cation channel sperm-associated protein 4 OS=Vulpes vulpes OX=9627 GN=CATSPER4 PE=4 SV=1
DBT	0	Dihydrolipoamide acetyltransferase component of pyruvate dehydrogenase complex OS=Canis lupus familiaris OX=9615 GN=DBT PE=3 SV=1
L1TD1	0	LINE-1 type transposase domain-containing protein 1 OS=Vulpes vulpes OX=9627 GN=L1TD1 PE=4 SV=1
PHTF1	2.58282e-12	putative homeodomain transcription factor 1 isoform X1 OS=Vulpes vulpes OX=9627 GN=PHTF1 PE=4 SV=1
ELAPOR1	0	Seryl-tRNA synthetase OS=Bos mutus OX=72004 GN=E5288_WYG007065 PE=3 SV=1
HOXD9	7.53777e-06	homeobox protein Hox-D9 OS=Acinonyx jubatus OX=32536 GN=HOXD9 PE=3 SV=1
ALDH2	0	Tetraspanin OS=Vulpes vulpes OX=9627 GN=CD53 PE=3 SV=1
CD160	6.49355e-05	CD160 molecule OS=Canis lupus familiaris OX=9615 GN=CD160 PE=4 SV=2
LEPR	0	Leptin receptor OS=Canis lupus familiaris OX=9615 GN=LEPR PE=4 SV=1
CUNH1orf185	3.20025e-09	uncharacterized protein C1orf185 homolog OS=Vulpes vulpes OX=9627 GN=CUNH1orf185 PE=4 SV=1
B4GALT2	3.97724e-05	Beta-1 OS=Camelus dromedarius OX=9838 GN=Cadr_000013796 PE=3 SV=1
Asb18	9.32587e-15	Ankyrin repeat and SOCS box containing 18 OS=Canis lupus familiaris OX=9615 GN=ASB18 PE=4 SV=2
GLB1L	1.77636e-15	beta-galactosidase-1-like protein OS=Vulpes vulpes OX=9627 GN=GLB1L PE=3 SV=1
MAST2	0.000283848	Non-specific serine/threonine protein kinase OS=Canis lupus familiaris OX=9615 GN=MAST2 PE=3 SV=1
F3	0	(raccoon dog) hypothetical protein OS=Nyctereutes procyonoides OX=34880 GN=NYPRO_LOCUS15961 PE=4 SV=1
SYCP1	0	Synaptonemal complex protein 1 OS=Lynx canadensis OX=61383 PE=4 SV=1
IRF5	0	Interferon regulatory factor 5 OS=Canis lupus familiaris OX=9615 GN=IRF5 PE=4 SV=1
ALPL	0	Alkaline phosphatase OS=Vulpes vulpes OX=9627 GN=ALPL PE=3 SV=1
C8A	0	complement component C8 alpha chain OS=Vulpes vulpes OX=9627 GN=C8A PE=3 SV=1
SNX27	0	Sorting nexin 27 OS=Canis lupus familiaris OX=9615 GN=SNX27 PE=4 SV=2
Serbp1	0.000115701	SERPINE1 mRNA binding protein 1 OS=Rousettus aegyptiacus OX=9407 GN=HJG63_017383 PE=4 SV=1
CHRNG	6.12148e-07	Cholinergic receptor nicotinic gamma subunit OS=Canis lupus familiaris OX=9615 GN=CHRNG PE=3 SV=2
PRPF3	0	Pre-mRNA-splicing factor 3 OS=Bos indicus x Bos taurus OX=30522 GN=PRPF3 PE=4 SV=1
DUSP19	2.10387e-13	dual specificity protein phosphatase 19 OS=Vulpes vulpes OX=9627 GN=DUSP19 PE=4 SV=1
COL9A2	0	(raccoon dog) hypothetical protein OS=Nyctereutes procyonoides OX=34880 GN=NYPRO_LOCUS16955 PE=4 SV=1
Ctps1	0	CTP synthase OS=Vulpes vulpes OX=9627 GN=CTPS1 PE=3 SV=1
ITGB5	0	Integrin beta OS=Canis lupus familiaris OX=9615 GN=ITGB5 PE=3 SV=3
A3GALT2	0	alpha-1,3-galactosyltransferase 2 OS=Enhydra lutris kenyoni OX=391180 GN=LOC111143712 PE=3 SV=1
ABCB6	0	ABC-type heme transporter ABCB6 OS=Vulpes vulpes OX=9627 GN=ABCB6 PE=3 SV=1
TMEM53	0	transmembrane protein 53 isoform X1 OS=Vulpes vulpes OX=9627 GN=TMEM53 PE=3 SV=1
NMUR1	1.72775e-09	neuromedin-U receptor 1 OS=Vulpes vulpes OX=9627 GN=NMUR1 PE=3 SV=1
TSN	7.88261e-05	Component 3 of promoter of RISC OS=Limosa lapponica baueri OX=1758121 GN=llap_3709 PE=4 SV=1
NCKAP5	0	NCK associated protein 5 OS=Canis lupus familiaris OX=9615 GN=NCKAP5 PE=4 SV=1
ATP11B	2.43611e-07	Phospholipid-transporting ATPase OS=Vulpes vulpes OX=9627 GN=ATP11B PE=3 SV=1
ATG9A	2.81738e-10	Autophagy-related protein 9 OS=Ursus americanus OX=9643 PE=3 SV=1
IGF2BP2	1.60199e-09	insulin-like growth factor 2 mRNA-binding protein 2 isoform X5 OS=Acinonyx jubatus OX=32536 GN=IGF2BP2 PE=3 SV=1
ADCK2	0.000385036	uncharacterized aarF domain-containing protein kinase 2 isoform X1 OS=Vulpes vulpes OX=9627 GN=ADCK2 PE=3 SV=1
AMPD2	0	AMP deaminase OS=Vulpes vulpes OX=9627 GN=AMPD2 PE=3 SV=1
BSDC1	1.98064e-13	(raccoon dog) hypothetical protein OS=Nyctereutes procyonoides OX=34880 GN=NYPRO_LOCUS11388 PE=4 SV=1
CYTIP	0	Cytohesin 1 interacting protein OS=Canis lupus familiaris OX=9615 GN=CYTIP PE=4 SV=1
ACSL6	0	long-chain-fatty-acid--CoA ligase 6 isoform X2 OS=Vulpes vulpes OX=9627 GN=ACSL6 PE=4 SV=1
CUL1	2.53131e-14	Cullin 1 OS=Ursus americanus OX=9643 GN=CUL1 PE=3 SV=1
GABRA6	0	gamma-aminobutyric acid receptor subunit alpha-6 isoform X2 OS=Delphinapterus leucas OX=9749 GN=GABRA6 PE=3 SV=1
KRTAP11-1	0	keratin-associated protein 11-1 OS=Vulpes vulpes OX=9627 GN=LOC112909473 PE=4 SV=1
SPATA48	0	spermatogenesis-associated protein 48 OS=Vulpes vulpes OX=9627 GN=SPATA48 PE=4 SV=1
SLC38A9	0	sodium-coupled neutral amino acid transporter 9 isoform X2 OS=Vulpes vulpes OX=9627 GN=SLC38A9 PE=4 SV=1
LEAP2	3.10492e-11	Liver-expressed antimicrobial peptide 2 OS=Canis lupus familiaris OX=9615 GN=LEAP2 PE=3 SV=1
Tcf7	1.30807e-06	Transcription factor 7 OS=Ursus maritimus OX=29073 GN=TCF7 PE=3 SV=1
ITGA1	0	integrin alpha-1 OS=Vulpes vulpes OX=9627 GN=ITGA1 PE=3 SV=1
PLPP1	3.81721e-10	Lipid phosphate phosphohydrolase 1 OS=Vulpes vulpes OX=9627 GN=PLPP1 PE=3 SV=1
CENPH	0	Centromere protein H OS=Canis lupus familiaris OX=9615 GN=CENPH PE=4 SV=3
MROH2B	0	maestro heat-like repeat-containing protein family member 2B OS=Vulpes vulpes OX=9627 GN=MROH2B PE=4 SV=1
C5orf34	4.05591e-11	(raccoon dog) hypothetical protein OS=Nyctereutes procyonoides OX=34880 GN=NYPRO_LOCUS8098 PE=4 SV=1
Esyt2	0	Extended synaptotagmin 2 OS=Felis catus OX=9685 GN=ESYT2 PE=3 SV=1
TSLP	5.07372e-14	Thymic stromal lymphopoietin (Fragment) OS=Canis lupus familiaris OX=9615 GN=TSLP PE=2 SV=1
ARHGEF28	0	Rho guanine nucleotide exchange factor 28 OS=Canis lupus familiaris OX=9615 GN=ARHGEF28 PE=4 SV=2
GALNTL5	0	inactive polypeptide N-acetylgalactosaminyltransferase-like protein 5 OS=Vulpes vulpes OX=9627 GN=GALNTL5 PE=4 SV=1
TEX43	0	testis-expressed protein 43 OS=Vulpes vulpes OX=9627 GN=TEX43 PE=4 SV=1
GFM2	0	Ribosome-releasing factor 2, mitochondrial OS=Vulpes vulpes OX=9627 GN=GFM2 PE=3 SV=1
GIN1	1.79e-07	gypsy retrotransposon integrase-like protein 1 isoform X3 OS=Vulpes vulpes OX=9627 GN=GIN1 PE=4 SV=1
RNF14	8.61666e-12	Ring finger protein 14 OS=Molossus molossus OX=27622 GN=HJG59_015697 PE=4 SV=1
FAM126A	0	hyccin isoform X2 OS=Vulpes vulpes OX=9627 GN=FAM126A PE=3 SV=1
MRPS27	0	28S ribosomal protein S27, mitochondrial isoform X2 OS=Vulpes vulpes OX=9627 GN=MRPS27 PE=4 SV=1
LIFR	0	leukemia inhibitory factor receptor OS=Vulpes vulpes OX=9627 GN=LIFR PE=3 SV=1
ATG9B	0	Autophagy-related protein 9 OS=Vulpes vulpes OX=9627 GN=ATG9B PE=3 SV=1
MXD3	8.88178e-16	max dimerization protein 3 isoform X3 OS=Vulpes vulpes OX=9627 GN=MXD3 PE=4 SV=1
MAST4	0	Non-specific serine/threonine protein kinase OS=Vulpes vulpes OX=9627 GN=MAST4 PE=3 SV=1
AP3B1	0	AP-3 complex subunit beta OS=Vulpes vulpes OX=9627 GN=AP3B1 PE=3 SV=1
TNIP1	0	TNFAIP3-interacting protein 1 isoform X1 OS=Vulpes vulpes OX=9627 GN=TNIP1 PE=4 SV=1
OBSCN	0	(raccoon dog) hypothetical protein OS=Nyctereutes procyonoides OX=34880 GN=NYPRO_LOCUS12571 PE=4 SV=1
HBEGF	1.41887e-13	Heparin binding EGF like growth factor OS=Canis lupus familiaris OX=9615 GN=HBEGF PE=4 SV=3
HMGXB3	0	HMG domain-containing protein 3 OS=Odobenus rosmarus divergens OX=9708 GN=HMGXB3 PE=4 SV=1
ADRB2	0	Beta-2 adrenergic receptor OS=Vulpes vulpes OX=9627 GN=ADRB2 PE=3 SV=1
ZNF454	0	Zinc finger protein 454 OS=Canis lupus familiaris OX=9615 GN=ZNF454 PE=4 SV=1
HTR1A	0	5-hydroxytryptamine receptor 1A OS=Vulpes vulpes OX=9627 GN=HTR1A PE=3 SV=1
ARSB	1.89784e-10	Arylsulfatase B OS=Canis lupus familiaris OX=9615 GN=ARSB PE=2 SV=1
NIPAL4	1.07539e-10	magnesium transporter NIPA4 OS=Vulpes vulpes OX=9627 GN=NIPAL4 PE=3 SV=1
GDF9	9.11594e-05	Growth/differentiation factor 9 OS=Canis lupus familiaris OX=9615 PE=2 SV=1
RNF145	0	RING finger protein 145 OS=Vulpes vulpes OX=9627 GN=RNF145 PE=4 SV=1
VCAN	0	versican core protein isoform X3 OS=Vulpes vulpes OX=9627 GN=VCAN PE=3 SV=1
C2H5orf46	7.9745e-09	Chromosome 2 C5orf46 homolog OS=Canis lupus familiaris OX=9615 GN=C2H5orf46 PE=4 SV=2
Rasgrf2	0	ras-specific guanine nucleotide-releasing factor 2 isoform X4 OS=Vicugna pacos OX=30538 GN=RASGRF2 PE=4 SV=1
BBX	7.86038e-14	HMG box transcription factor BBX isoform X1 OS=Vulpes vulpes OX=9627 GN=BBX PE=4 SV=1
Arl14epl	2.37902e-07	ARL14 effector protein-like OS=Vulpes vulpes OX=9627 GN=ARL14EPL PE=4 SV=1
ANKRA2	1.20441e-08	Ankyrin repeat family A member 2 OS=Rousettus aegyptiacus OX=9407 GN=HJG63_000681 PE=4 SV=1
Trpc7	1.59746e-06	Transient receptor potential cation channel subfamily C member 7 OS=Canis lupus familiaris OX=9615 GN=TRPC7 PE=4 SV=3
KDM7A	0	(raccoon dog) hypothetical protein OS=Nyctereutes procyonoides OX=34880 GN=NYPRO_LOCUS13357 PE=4 SV=1
Cxcl14	0.00126659	C-X-C motif chemokine ligand 14 OS=Canis lupus familiaris OX=9615 GN=CXCL14 PE=4 SV=3
DMXL1	1.37612e-05	(raccoon dog) hypothetical protein OS=Nyctereutes procyonoides OX=34880 GN=NYPRO_LOCUS20797 PE=4 SV=1
Fchsd1	0	F-BAR and double SH3 domains protein 1 isoform X1 OS=Vulpes vulpes OX=9627 GN=FCHSD1 PE=4 SV=1
SH3PXD2B	0	SH3 and PX domain-containing protein 2B OS=Vulpes vulpes OX=9627 GN=SH3PXD2B PE=3 SV=1
CAMK4	5.68861e-11	Protein kinase domain-containing protein OS=Ursus americanus OX=9643 PE=4 SV=1
TTC23L	3.9968e-14	tetratricopeptide repeat protein 23-like isoform X1 OS=Vulpes vulpes OX=9627 GN=TTC23L PE=4 SV=1
MAN2A1	0	Alpha-mannosidase OS=Vulpes vulpes OX=9627 GN=MAN2A1 PE=3 SV=1
SLC25A48	0	Solute carrier family 25 member 48 OS=Canis lupus familiaris OX=9615 GN=SLC25A48 PE=3 SV=3
GRAMD2B	0	GRAM domain-containing protein 2B isoform X5 OS=Vulpes vulpes OX=9627 GN=GRAMD2B PE=4 SV=1
Hcn1	0	Hyperpolarization activated cyclic nucleotide gated potassium channel 1 OS=Canis lupus familiaris OX=9615 GN=HCN1 PE=4 SV=3
NDFIP1	0	(raccoon dog) hypothetical protein OS=Nyctereutes procyonoides OX=34880 GN=NYPRO_LOCUS11700 PE=4 SV=1
MAT2B	0	Methionine adenosyltransferase 2 subunit beta OS=Vulpes vulpes OX=9627 GN=MAT2B PE=3 SV=1
FAM193B	1.81107e-11	protein FAM193B isoform X3 OS=Vulpes vulpes OX=9627 GN=FAM193B PE=3 SV=1
UIMC1	0	BRCA1-A complex subunit RAP80 OS=Vulpes vulpes OX=9627 GN=UIMC1 PE=3 SV=1
DIAPH1	1.40998e-13	protein diaphanous homolog 1 isoform X3 OS=Vulpes vulpes OX=9627 GN=DIAPH1 PE=3 SV=1
MTREX	4.94074e-08	exosome RNA helicase MTR4 OS=Vulpes vulpes OX=9627 GN=MTREX PE=4 SV=1
SH3BP5L	0	(raccoon dog) hypothetical protein OS=Nyctereutes procyonoides OX=34880 GN=NYPRO_LOCUS13296 PE=4 SV=1
LECT2	1.66533e-15	Leukocyte cell derived chemotaxin 2 OS=Ursus americanus OX=9643 PE=3 SV=1
BRD9	0	bromodomain-containing protein 9 isoform X2 OS=Vulpes vulpes OX=9627 GN=BRD9 PE=4 SV=1
SLC27A6	0	long-chain fatty acid transport protein 6 OS=Vulpes vulpes OX=9627 GN=SLC27A6 PE=3 SV=1
APBB3	0	amyloid-beta A4 precursor protein-binding family B member 3 isoform X3 OS=Vulpes vulpes OX=9627 GN=APBB3 PE=4 SV=1
RUBCN	1.84297e-13	run domain Beclin-1-interacting and cysteine-rich domain-containing protein isoform X5 OS=Vulpes vulpes OX=9627 GN=RUBCN PE=4 SV=1
TFF1	4.97036e-05	(raccoon dog) hypothetical protein OS=Nyctereutes procyonoides OX=34880 GN=NYPRO_LOCUS26482 PE=4 SV=1
HTR4	0	5-hydroxytryptamine receptor 4 OS=Canis lupus familiaris OX=9615 GN=HTR4 PE=3 SV=1
SUMF1	0	formylglycine-generating enzyme isoform X1 OS=Vulpes vulpes OX=9627 GN=SUMF1 PE=3 SV=1
Smarcc1	0	SWI/SNF complex subunit SMARCC1 OS=Vulpes vulpes OX=9627 GN=SMARCC1 PE=4 SV=1
KLHL18	1.37668e-14	BTB domain-containing protein OS=Monodon monoceros OX=40151 GN=EI555_015982 PE=4 SV=1
GKN2	6.64645e-05	gastrokine-2 OS=Vulpes vulpes OX=9627 GN=GKN2 PE=4 SV=1
KLF2	4.95937e-13	Uncharacterized protein OS=Monodon monoceros OX=40151 GN=EI555_001209 PE=4 SV=1
FOSL2	2.4966e-05	fos-related antigen 2 OS=Vulpes vulpes OX=9627 GN=FOSL2 PE=4 SV=1
APEH	5.58465e-06	Acyl-peptide hydrolase OS=Vulpes vulpes OX=9627 GN=APEH PE=4 SV=1
Slc6a11	0	Transporter OS=Odobenus rosmarus divergens OX=9708 GN=SLC6A11 PE=3 SV=1
Bcl11a	0	B-cell CLL/lymphoma 11A (Zinc finger protein) OS=Bos taurus OX=9913 GN=BCL11A PE=2 SV=1
ADAMTS10	0	A disintegrin and metalloproteinase with thrombospondin motifs 10 OS=Vulpes vulpes OX=9627 GN=ADAMTS10 PE=4 SV=1
Cacna1d	0	Voltage-dependent L-type calcium channel subunit alpha OS=Vulpes vulpes OX=9627 GN=CACNA1D PE=3 SV=1
COL6A1	0	collagen alpha-1(VI) chain OS=Vulpes vulpes OX=9627 GN=COL6A1 PE=4 SV=1
CDHR4	0	Cadherin related family member 4 OS=Canis lupus familiaris OX=9615 GN=CDHR4 PE=4 SV=2
YJEFN3	3.30806e-11	Complex I-B16.6 OS=Tupaia chinensis OX=246437 GN=TREES_T100014692 PE=3 SV=1
IFNAR2	0	interferon alpha/beta receptor 2 isoform X1 OS=Vulpes vulpes OX=9627 GN=IFNAR2 PE=4 SV=1
FCHO1	0	F-BAR domain only protein 1 isoform X1 OS=Vulpes vulpes OX=9627 GN=FCHO1 PE=3 SV=1
CNNM4	0	Cyclin and CBS domain divalent metal cation transport mediator 4 OS=Canis lupus familiaris OX=9615 GN=CNNM4 PE=3 SV=1
Bcl2l11	1.31228e-13	bcl-2-like protein 11 isoform X2 OS=Enhydra lutris kenyoni OX=391180 GN=LOC111158508 PE=4 SV=1
Igsf5	1.07556e-08	immunoglobulin superfamily member 5 OS=Vulpes vulpes OX=9627 GN=IGSF5 PE=4 SV=1
ARHGEF33	0	Rho guanine nucleotide exchange factor 33 OS=Canis lupus familiaris OX=9615 GN=ARHGEF33 PE=4 SV=2
MTIF2	0	translation initiation factor IF-2, mitochondrial isoform X1 OS=Vulpes vulpes OX=9627 GN=MTIF2 PE=3 SV=1
SHC2	4.8143e-05	Uncharacterized protein OS=Cervus elaphus hippelaphus OX=46360 GN=Celaphus_00003521 PE=4 SV=1
TPRA1	0	Integral membrane protein GPR175 OS=Canis lupus familiaris OX=9615 GN=TPRA1 PE=3 SV=1
SYN2	7.99116e-12	synapsin-2 OS=Ursus arctos horribilis OX=116960 GN=SYN2 PE=3 SV=1
ZXDC	1.90828e-10	zinc finger protein ZXDC OS=Vulpes vulpes OX=9627 GN=ZXDC PE=4 SV=1
MCOLN1	2.34734e-11	Patatin like phospholipase domain containing 6 OS=Canis lupus familiaris OX=9615 GN=PNPLA6 PE=4 SV=2
CIB3	6.12359e-11	calcium and integrin-binding family member 3 isoform X1 OS=Vulpes vulpes OX=9627 GN=CIB3 PE=4 SV=1
CCDC88A	0	girdin isoform X1 OS=Vulpes vulpes OX=9627 GN=CCDC88A PE=4 SV=1
PHC3	2.44249e-15	polyhomeotic-like protein 3 isoform X2 OS=Vulpes vulpes OX=9627 GN=PHC3 PE=4 SV=1
HYAL3	6.08177e-07	Hyaluronidase OS=Vulpes vulpes OX=9627 GN=HYAL3 PE=3 SV=1
HNRNPLL	0	Heterogeneous nuclear ribonucleoprotein L like OS=Ursus americanus OX=9643 GN=HNRNPLL PE=4 SV=1
AKAP8	1.85389e-11	A-kinase anchor protein 8 isoform X2 OS=Vulpes vulpes OX=9627 GN=AKAP8 PE=3 SV=1
SHISA5	0	protein shisa-5 isoform X2 OS=Vulpes vulpes OX=9627 GN=SHISA5 PE=4 SV=1
Madcam1	0	Mucosal vascular addressin cell adhesion molecule 1 OS=Canis lupus familiaris OX=9615 GN=MADCAM1 PE=4 SV=1
TBC1D8	2.56224e-11	(raccoon dog) hypothetical protein OS=Nyctereutes procyonoides OX=34880 GN=NYPRO_LOCUS10109 PE=4 SV=1
PLB1	0	(raccoon dog) hypothetical protein OS=Nyctereutes procyonoides OX=34880 GN=NYPRO_LOCUS9288 PE=4 SV=1
S1PR4	0.000456937	sphingosine 1-phosphate receptor 4 OS=Vulpes vulpes OX=9627 GN=S1PR4 PE=3 SV=1
Glcci1	0	glucocorticoid-induced transcript 1 protein OS=Vulpes vulpes OX=9627 GN=GLCCI1 PE=4 SV=1
ARID5A	0	AT-rich interaction domain 5A OS=Canis lupus familiaris OX=9615 GN=ARID5A PE=4 SV=3
MICOS13	0	MICOS complex subunit MIC13 OS=Ursus americanus OX=9643 PE=3 SV=1
CACNA2D2	5.63161e-12	voltage-dependent calcium channel subunit alpha-2/delta-2 isoform X8 OS=Acinonyx jubatus OX=32536 GN=CACNA2D2 PE=3 SV=1
FAM166C	0	UPF0573 protein C2orf70 homolog OS=Vulpes vulpes OX=9627 GN=CUNH2orf70 PE=4 SV=1
DNAH6	0	dynein heavy chain 6, axonemal OS=Vulpes vulpes OX=9627 GN=DNAH6 PE=3 SV=1
C19orf44	0	uncharacterized protein C19orf44 homolog OS=Vulpes vulpes OX=9627 GN=CUNH19orf44 PE=4 SV=1
Wdr35	0	WD repeat-containing protein 35 OS=Vulpes vulpes OX=9627 GN=WDR35 PE=4 SV=1
HDGFL2	2.25971e-07	hepatoma-derived growth factor-related protein 2 isoform X3 OS=Ursus arctos horribilis OX=116960 GN=HDGFL2 PE=3 SV=1
TTC27	0	Tetratricopeptide repeat protein 27 OS=Canis lupus familiaris OX=9615 GN=TTC27 PE=3 SV=3
ADGRE1	1.08358e-13	adhesion G protein-coupled receptor E1 OS=Vulpes vulpes OX=9627 GN=ADGRE1 PE=4 SV=1
NDUFS7	0	Complex I-20kD OS=Vulpes vulpes OX=9627 GN=NDUFS7 PE=3 SV=1
IL5RA	0	interleukin-5 receptor subunit alpha OS=Vulpes vulpes OX=9627 GN=IL5RA PE=4 SV=1
HAUS8	0.000188716	HAUS augmin like complex subunit 8 OS=Canis lupus familiaris OX=9615 GN=HAUS8 PE=4 SV=1
PAX4	0	Paired box protein Pax-4 (Predicted) OS=Plecturocebus moloch OX=9523 GN=PAX4 PE=3 SV=1
POLR1B	5.65992e-13	DNA-directed RNA polymerase subunit beta OS=Vulpes vulpes OX=9627 GN=POLR1B PE=3 SV=1
PTCD3	0	pentatricopeptide repeat domain-containing protein 3, mitochondrial isoform X1 OS=Vulpes vulpes OX=9627 GN=PTCD3 PE=3 SV=1
C3orf20	0	uncharacterized protein C3orf20 homolog OS=Vulpes vulpes OX=9627 GN=CUNH3orf20 PE=4 SV=1
APLF	7.23755e-06	aprataxin and PNK-like factor OS=Vulpes vulpes OX=9627 GN=APLF PE=4 SV=1
ARPC4	1.53848e-05	Actin-related protein 2/3 complex subunit 4 OS=Mus musculus OX=10090 GN=Arpc4 PE=2 SV=1
Capn13	1.3402e-07	Calpain 13 OS=Canis lupus familiaris OX=9615 GN=CAPN13 PE=3 SV=3
MKRN2	1.0667e-12	Probable E3 ubiquitin-protein ligase makorin-2 OS=Panthera pardus OX=9691 GN=MKRN2 PE=4 SV=1
FAM71F1	4.73821e-12	Family with sequence similarity 71 member F1 OS=Canis lupus familiaris OX=9615 GN=FAM71F1 PE=4 SV=1
REX1BD	0	required for excision 1-B domain-containing protein OS=Vulpes vulpes OX=9627 GN=REX1BD PE=4 SV=1
PLD1	1.11999e-09	Phospholipase OS=Vulpes vulpes OX=9627 GN=PLD1 PE=3 SV=1
PPM1M	0	protein phosphatase 1M OS=Callorhinus ursinus OX=34884 GN=PPM1M PE=4 SV=1
GCDH	0	Glutaryl-CoA dehydrogenase OS=Ailuropoda melanoleuca OX=9646 GN=GCDH PE=3 SV=1
PLXND1	0	(raccoon dog) hypothetical protein OS=Nyctereutes procyonoides OX=34880 GN=NYPRO_LOCUS17654 PE=4 SV=1
DCAF1	0	DDB1- and CUL4-associated factor 1 isoform X1 OS=Pteropus vampyrus OX=132908 GN=DCAF1 PE=3 SV=1
CACNA2D3	0	Calcium voltage-gated channel auxiliary subunit alpha2delta 3 OS=Canis lupus familiaris OX=9615 GN=CACNA2D3 PE=3 SV=1
GTF2F1	8.93285e-06	Transcription initiation factor IIF subunit alpha OS=Vulpes vulpes OX=9627 GN=GTF2F1 PE=3 SV=1
PRKD3	1.74001e-07	Serine/threonine-protein kinase OS=Vulpes vulpes OX=9627 GN=PRKD3 PE=3 SV=1
KHSRP	2.64047e-05	KH-type splicing regulatory protein OS=Felis catus OX=9685 GN=KHSRP PE=4 SV=1
ASXL2	0	putative Polycomb group protein ASXL2 OS=Vulpes vulpes OX=9627 GN=ASXL2 PE=3 SV=1
IL1F10	3.99516e-10	Interleukin-1 OS=Vulpes vulpes OX=9627 GN=IL1F10 PE=3 SV=1
Atl2	1.53655e-13	atlastin-2 isoform X2 OS=Vulpes vulpes OX=9627 GN=ATL2 PE=3 SV=1
TRPM2	0	transient receptor potential cation channel subfamily M member 2 isoform X1 OS=Vulpes vulpes OX=9627 GN=TRPM2 PE=3 SV=1
GHRHR	0.000272269	growth hormone-releasing hormone receptor OS=Vulpes vulpes OX=9627 GN=GHRHR PE=4 SV=1
PRSS50	9.00962e-06	probable threonine protease PRSS50 OS=Vulpes vulpes OX=9627 GN=PRSS50 PE=4 SV=1
NCOA1	0	Nuclear receptor coactivator OS=Vulpes vulpes OX=9627 GN=NCOA1 PE=3 SV=1
CD207	0	LOW QUALITY PROTEIN: C-type lectin domain family 4 member K OS=Vulpes vulpes OX=9627 GN=CD207 PE=4 SV=1
FEZF1	2.95319e-14	(raccoon dog) hypothetical protein OS=Nyctereutes procyonoides OX=34880 GN=NYPRO_LOCUS27163 PE=4 SV=1
Rnf126	3.62845e-11	RING-type E3 ubiquitin transferase OS=Enhydra lutris kenyoni OX=391180 GN=LOC111161828 PE=4 SV=1
NOX1	0	NADPH oxidase 1 isoform X1 OS=Vulpes vulpes OX=9627 GN=NOX1 PE=4 SV=1
OCEL1	0	occludin/ELL domain-containing protein 1 OS=Panthera pardus OX=9691 GN=OCEL1 PE=4 SV=1
NIBAN3	1.04361e-14	niban-like protein 2 isoform X3 OS=Vulpes vulpes OX=9627 GN=FAM129C PE=3 SV=1
PRSS37	6.06182e-14	(raccoon dog) hypothetical protein OS=Nyctereutes procyonoides OX=34880 GN=NYPRO_LOCUS13379 PE=4 SV=1
NDUFA7	0	Complex I-B14.5a OS=Vulpes vulpes OX=9627 GN=NDUFA7 PE=3 SV=1
CELF5	0	CUGBP Elav-like family member 5 isoform X5 OS=Leptonychotes weddellii OX=9713 GN=CELF5 PE=4 SV=1
PIK3R2	0	Phosphoinositide-3-kinase regulatory subunit 2 OS=Canis lupus familiaris OX=9615 GN=PIK3R2 PE=3 SV=1
INPP4A	0	Phosphatidylinositol-3,4-bisphosphate 4-phosphatase OS=Vulpes vulpes OX=9627 GN=INPP4A PE=3 SV=1
FBXO11	0	(raccoon dog) hypothetical protein OS=Nyctereutes procyonoides OX=34880 GN=NYPRO_LOCUS10196 PE=4 SV=1
ADGRE5	0	CD97 antigen isoform X1 OS=Vulpes vulpes OX=9627 GN=ADGRE5 PE=4 SV=1
C3orf49	0	Uncharacterized protein OS=Vulpes vulpes OX=9627 GN=CUNH3orf49 PE=4 SV=1
ABHD14B	0	Abhydrolase domain containing 14B OS=Canis lupus familiaris OX=9615 GN=ABHD14B PE=4 SV=1
ACSBG2	0	long-chain-fatty-acid--CoA ligase ACSBG2-like isoform X1 OS=Vulpes vulpes OX=9627 GN=LOC112911851 PE=4 SV=1
IL17RD	0	interleukin-17 receptor D isoform X1 OS=Vulpes vulpes OX=9627 GN=IL17RD PE=4 SV=1
NPAS2	0	neuronal PAS domain-containing protein 2 isoform X3 OS=Vulpes vulpes OX=9627 GN=NPAS2 PE=4 SV=1
CLEC3B	9.74946e-10	Exosome component 7 OS=Felis catus OX=9685 GN=EXOSC7 PE=4 SV=2
OSR1	1.27122e-06	Odd-skipped related transcription factor 1 OS=Canis lupus familiaris OX=9615 GN=OSR1 PE=4 SV=2
TMEM89	8.23341e-13	transmembrane protein 89 OS=Vulpes vulpes OX=9627 GN=TMEM89 PE=4 SV=1
APBA3	0	amyloid-beta A4 precursor protein-binding family A member 3 isoform X2 OS=Vulpes vulpes OX=9627 GN=APBA3 PE=4 SV=1
NR2C2AP	2.50244e-13	Nuclear receptor 2C2 associated protein OS=Canis lupus familiaris OX=9615 GN=NR2C2AP PE=4 SV=1
SFTPB	0	pulmonary surfactant-associated protein B OS=Vulpes vulpes OX=9627 GN=SFTPB PE=4 SV=1
ZNF638	0.000570273	zinc finger protein 638 isoform X1 OS=Vulpes vulpes OX=9627 GN=ZNF638 PE=4 SV=1
Atp8b3	4.44089e-16	Phospholipid-transporting ATPase OS=Vulpes vulpes OX=9627 GN=ATP8B3 PE=3 SV=1
FSHR	0	Follicle-stimulating hormone receptor OS=Ursus maritimus OX=29073 GN=FSHR PE=3 SV=1
PHF7	0	PHD finger protein 7 isoform X1 OS=Vulpes vulpes OX=9627 GN=PHF7 PE=4 SV=1
C3orf84	0	uncharacterized protein C3orf84 homolog OS=Ursus arctos horribilis OX=116960 GN=CUNH3orf84 PE=4 SV=1
MIOS	4.79417e-12	Uncharacterized protein OS=Ovis aries OX=9940 GN=JEQ12_015351 PE=4 SV=1
TMEM221	8.032e-07	Uncharacterized protein OS=Canis lupus familiaris OX=9615 GN=TMEM221 PE=4 SV=2
NBAS	0	NBAS subunit of NRZ tethering complex OS=Canis lupus familiaris OX=9615 GN=NBAS PE=4 SV=2
STK11	3.17807e-05	Non-specific serine/threonine protein kinase OS=Vulpes vulpes OX=9627 GN=STK11 PE=3 SV=1
Hipk2	0	homeodomain-interacting protein kinase 2 isoform X3 OS=Vulpes vulpes OX=9627 GN=HIPK2 PE=4 SV=1
ACTR8	1.4978e-05	Actin-related protein 8 OS=Puma concolor OX=9696 GN=ACTR8 PE=3 SV=1
CUNH2orf50	0	uncharacterized protein C2orf50 homolog OS=Vulpes vulpes OX=9627 GN=CUNH2orf50 PE=4 SV=1
GPAT2	0	glycerol-3-phosphate acyltransferase 2, mitochondrial OS=Vulpes vulpes OX=9627 GN=GPAT2 PE=4 SV=1
REPIN1	5.77316e-15	replication initiator 1 isoform X1 OS=Vulpes vulpes OX=9627 GN=REPIN1 PE=4 SV=1
ZC3H8	0	(raccoon dog) hypothetical protein OS=Nyctereutes procyonoides OX=34880 GN=NYPRO_LOCUS9429 PE=4 SV=1
EML6	6.19482e-12	Uncharacterized protein OS=Bos mutus OX=72004 GN=E5288_WYG009816 PE=3 SV=1
THADA	0	thyroid adenoma-associated protein OS=Vulpes vulpes OX=9627 GN=THADA PE=3 SV=1
UPF1	0	regulator of nonsense transcripts 1 isoform X1 OS=Vulpes vulpes OX=9627 GN=UPF1 PE=3 SV=1
PODXL2	0	Podocalyxin like 2 OS=Rhinolophus ferrumequinum OX=59479 GN=mRhiFer1_013275 PE=4 SV=1
ATRIP	2.77556e-15	ATR-interacting protein isoform X2 OS=Vulpes vulpes OX=9627 GN=ATRIP PE=4 SV=1
FAM228B	2.38549e-06	protein FAM228B isoform X3 OS=Vulpes vulpes OX=9627 GN=FAM228B PE=3 SV=1
MED26	0	Cofactor required for Sp1 transcriptional activation subunit 7 OS=Canis lupus familiaris OX=9615 GN=SMIM7 PE=3 SV=1
TNFSF14	0	LIGHT OS=Canis lupus familiaris OX=9615 GN=TNFSF14 PE=2 SV=1
KLHDC8B	0	kelch domain-containing protein 8B isoform X1 OS=Ursus arctos horribilis OX=116960 GN=KLHDC8B PE=4 SV=1
ACAD9	0	complex I assembly factor ACAD9, mitochondrial isoform X1 OS=Leptonychotes weddellii OX=9713 GN=ACAD9 PE=3 SV=1
COL7A1	0	collagen alpha-1(VII) chain OS=Vulpes vulpes OX=9627 GN=COL7A1 PE=4 SV=1
EPB42	0	(raccoon dog) hypothetical protein OS=Nyctereutes procyonoides OX=34880 GN=NYPRO_LOCUS3849 PE=4 SV=1
ZNF184	2.15493e-09	zinc finger protein 184 isoform X2 OS=Vulpes vulpes OX=9627 GN=ZNF184 PE=4 SV=1
SPATA5L1	0	spermatogenesis-associated protein 5-like protein 1 isoform X2 OS=Vulpes vulpes OX=9627 GN=SPATA5L1 PE=4 SV=1
RBM46	3.91624e-10	Probable RNA-binding protein 46 OS=Leptonychotes weddellii OX=9713 GN=RBM46 PE=4 SV=1
LSM6	2.29239e-12	Sm domain-containing protein OS=Sphaeramia orbicularis OX=375764 GN=lsm6 PE=3 SV=1
RFX7	7.57854e-08	DNA-binding protein RFX7 isoform X1 OS=Vulpes vulpes OX=9627 GN=RFX7 PE=4 SV=1
SCARA3	0	scavenger receptor class A member 3 isoform X2 OS=Vulpes vulpes OX=9627 GN=SCARA3 PE=4 SV=1
GFRA2	1.7538e-07	GDNF family receptor alpha OS=Vulpes vulpes OX=9627 GN=GFRA2 PE=3 SV=1
PDLIM2	0	PDZ and LIM domain protein 2 OS=Vulpes vulpes OX=9627 GN=PDLIM2 PE=4 SV=1
LRRC57	1.61181e-07	Leucine rich repeat containing 57 OS=Ailuropoda melanoleuca OX=9646 GN=LRRC57 PE=4 SV=1
ZSCAN29	0	zinc finger and SCAN domain-containing protein 29 isoform X3 OS=Vulpes vulpes OX=9627 GN=ZSCAN29 PE=4 SV=1
CORO2B	0	Coronin OS=Vulpes vulpes OX=9627 GN=CORO2B PE=3 SV=1
LOC111159827	0	signal peptide peptidase-like 2A OS=Enhydra lutris kenyoni OX=391180 GN=LOC111159827 PE=3 SV=1
GRIA2	0	Glutamate receptor OS=Bos indicus x Bos taurus OX=30522 GN=GRIA2 PE=3 SV=1
DMTN	0	(raccoon dog) hypothetical protein OS=Nyctereutes procyonoides OX=34880 GN=NYPRO_LOCUS19661 PE=4 SV=1
PRTG	0	protogenin OS=Vulpes vulpes OX=9627 GN=PRTG PE=4 SV=1
EXOSC9	1.80816e-09	Exosome complex component RRP45 OS=Lynx pardinus OX=191816 GN=LYPA_23C020384 PE=3 SV=1
Tmco5a	0	transmembrane and coiled-coil domain-containing protein 5A OS=Vulpes vulpes OX=9627 GN=TMCO5A PE=4 SV=1
ZNF827	0	zinc finger protein 827 isoform X1 OS=Vulpes vulpes OX=9627 GN=ZNF827 PE=4 SV=1
HEPACAM2	0	(raccoon dog) hypothetical protein OS=Nyctereutes procyonoides OX=34880 GN=NYPRO_LOCUS23203 PE=4 SV=1
PIWIL2	2.47586e-10	Piwi like RNA-mediated silencing 2 OS=Canis lupus familiaris OX=9615 GN=PIWIL2 PE=3 SV=2
SERINC4	0	(raccoon dog) hypothetical protein OS=Nyctereutes procyonoides OX=34880 GN=NYPRO_LOCUS3867 PE=4 SV=1
ADTRP	0	Androgen dependent TFPI regulating protein OS=Canis lupus familiaris OX=9615 GN=ADTRP PE=3 SV=2
SPTBN5	1.15761e-09	(raccoon dog) hypothetical protein OS=Nyctereutes procyonoides OX=34880 GN=NYPRO_LOCUS3826 PE=4 SV=1
PEBP4	0	phosphatidylethanolamine-binding protein 4 OS=Vulpes vulpes OX=9627 GN=PEBP4 PE=3 SV=1
TIAM1	0	T-lymphoma invasion and metastasis-inducing protein 1 isoform X1 OS=Vulpes vulpes OX=9627 GN=TIAM1 PE=4 SV=1
MAPK13	7.91009e-10	Mitogen-activated protein kinase OS=Vulpes vulpes OX=9627 GN=MAPK13 PE=4 SV=1
CCDC32	9.84283e-06	coiled-coil domain-containing protein 32 OS=Vulpes vulpes OX=9627 GN=CCDC32 PE=4 SV=1
FAM217A	0	protein FAM217A OS=Vulpes vulpes OX=9627 GN=FAM217A PE=4 SV=1
PARP12	4.20913e-05	Poly(ADP-ribose) polymerase family member 12 OS=Felis catus OX=9685 GN=PARP12 PE=3 SV=3
IQCH	0	(raccoon dog) hypothetical protein OS=Nyctereutes procyonoides OX=34880 GN=NYPRO_LOCUS5524 PE=4 SV=1
LRBA	0	lipopolysaccharide-responsive and beige-like anchor protein isoform X2 OS=Vulpes vulpes OX=9627 GN=LRBA PE=4 SV=1
PLA2G4D	0	Phospholipase A2 OS=Vulpes vulpes OX=9627 GN=PLA2G4D PE=4 SV=1
INTU	0	Inturned planar cell polarity effector homolog OS=Vulpes vulpes OX=9627 GN=INTU PE=3 SV=1
KRBA1	0	protein KRBA1 isoform X2 OS=Vulpes vulpes OX=9627 GN=KRBA1 PE=4 SV=1
PPARD	0	peroxisome proliferator-activated receptor delta OS=Vulpes vulpes OX=9627 GN=PPARD PE=3 SV=1
CDIN1	8.48914e-08	CDAN1-interacting nuclease 1 OS=Canis lupus familiaris OX=9615 GN=CDIN1 PE=4 SV=1
CLCN3	1.62981e-13	Chloride channel protein OS=Equus caballus OX=9796 GN=CLCN3 PE=3 SV=1
Glp1r	5.37348e-14	(raccoon dog) hypothetical protein OS=Nyctereutes procyonoides OX=34880 GN=NYPRO_LOCUS10591 PE=4 SV=1
GLCE	0	Heparosan-N-sulfate-glucuronate 5-epimerase OS=Homo sapiens OX=9606 PE=2 SV=1
FBN1	0	(raccoon dog) hypothetical protein OS=Nyctereutes procyonoides OX=34880 GN=NYPRO_LOCUS5698 PE=4 SV=1
CDAN1	0	(raccoon dog) hypothetical protein OS=Nyctereutes procyonoides OX=34880 GN=NYPRO_LOCUS3842 PE=4 SV=1
FOXP2	0	forkhead box protein P2 OS=Bison bison bison OX=43346 GN=FOXP2 PE=4 SV=1
MAPK14	2.22022e-05	Mitogen-activated protein kinase 14 OS=Phyllostomus discolor OX=89673 GN=HJG60_012663 PE=4 SV=1
BPHL	0	(raccoon dog) hypothetical protein OS=Nyctereutes procyonoides OX=34880 GN=NYPRO_LOCUS6729 PE=4 SV=1
RANBP9	0	RAN binding protein 9 OS=Cebus imitator OX=2715852 GN=RANBP9 PE=3 SV=1
IMMP2L	2.50861e-10	Inner mitochondrial membrane peptidase subunit 2 OS=Ailuropoda melanoleuca OX=9646 GN=IMMP2L PE=4 SV=1
DCLK2	2.33147e-15	serine/threonine-protein kinase DCLK2 isoform X1 OS=Odobenus rosmarus divergens OX=9708 GN=DCLK2 PE=4 SV=1
TMEM87A	1.11022e-15	Transmembrane protein 87A OS=Canis lupus familiaris OX=9615 GN=TMEM87A PE=4 SV=2
CA12	8.17958e-09	Carbonic anhydrase OS=Vulpes vulpes OX=9627 GN=CA12 PE=3 SV=1
CCDC9B	0	coiled-coil domain-containing protein 9B OS=Vulpes vulpes OX=9627 GN=CCDC9B PE=4 SV=1
HSPA4L	0	Heat shock protein family A (Hsp70) member 4 like OS=Ursus americanus OX=9643 GN=HSPA4L PE=3 SV=1
FANCE	0	Fanconi anemia group E protein OS=Vulpes vulpes OX=9627 GN=FANCE PE=4 SV=1
RASGRP1	0.000308089	(raccoon dog) hypothetical protein OS=Nyctereutes procyonoides OX=34880 GN=NYPRO_LOCUS3770 PE=4 SV=1
TMEM192	1.9984e-15	Transmembrane protein 192 OS=Vulpes vulpes OX=9627 GN=TMEM192 PE=3 SV=1
TUBGCP4	0.000433496	Gamma-tubulin complex component OS=Canis lupus familiaris OX=9615 GN=TUBGCP4 PE=3 SV=2
PHACTR1	0	Phosphatase and actin regulator OS=Vulpes vulpes OX=9627 GN=PHACTR1 PE=3 SV=1
Adad1	0	adenosine deaminase domain-containing protein 1 isoform X1 OS=Vulpes vulpes OX=9627 GN=ADAD1 PE=4 SV=1
VPS13C	0	vacuolar protein sorting-associated protein 13C isoform X1 OS=Vulpes vulpes OX=9627 GN=VPS13C PE=3 SV=1
TEX9	0	testis-expressed protein 9 isoform X1 OS=Vulpes vulpes OX=9627 GN=TEX9 PE=4 SV=1
DNAJC17	9.31129e-05	dnaJ homolog subfamily C member 17 isoform X2 OS=Vulpes vulpes OX=9627 GN=DNAJC17 PE=4 SV=1
DUSP22	0	dual specificity protein phosphatase 22 isoform X1 OS=Vulpes vulpes OX=9627 GN=DUSP22 PE=4 SV=1
HMBOX1	0	Homeobox containing 1 OS=Canis lupus familiaris OX=9615 GN=HMBOX1 PE=4 SV=3
SCUBE3	0	Signal peptide, CUB domain and EGF like domain containing 3 OS=Canis lupus familiaris OX=9615 GN=SCUBE3 PE=4 SV=2
NEDD4	0	E3 ubiquitin-protein ligase OS=Vulpes vulpes OX=9627 GN=NEDD4 PE=4 SV=1
Adarb1	6.18963e-09	double-stranded RNA-specific editase 1 isoform X3 OS=Leptonychotes weddellii OX=9713 GN=ADARB1 PE=4 SV=1
TMEM154	2.79221e-12	transmembrane protein 154 OS=Vulpes vulpes OX=9627 GN=TMEM154 PE=4 SV=1
SPOCK3	0	testican-3 isoform X2 OS=Vulpes vulpes OX=9627 GN=SPOCK3 PE=4 SV=1
TGM5	0	protein-glutamine gamma-glutamyltransferase 5 OS=Vulpes vulpes OX=9627 GN=TGM5 PE=3 SV=1
MIOS	2.3103e-05	WD repeat-containing protein mio OS=Marmota monax OX=9995 GN=GHT09_011397 PE=4 SV=1
POLR3D	0	DNA-directed RNA polymerase III subunit RPC4 OS=Vulpes vulpes OX=9627 GN=POLR3D PE=4 SV=1
OAZ2	7.21293e-06	Ornithine decarboxylase antizyme 2 OS=Bos indicus x Bos taurus OX=30522 GN=OAZ2 PE=3 SV=1
TGM7	0	protein-glutamine gamma-glutamyltransferase Z OS=Vulpes vulpes OX=9627 GN=TGM7 PE=3 SV=1
ROBO1	0	Roundabout guidance receptor 1 OS=Canis lupus familiaris OX=9615 GN=ROBO1 PE=2 SV=3
Echs1	0	(raccoon dog) hypothetical protein OS=Nyctereutes procyonoides OX=34880 GN=NYPRO_LOCUS19439 PE=4 SV=1
C10orf53	5.26312e-12	(raccoon dog) hypothetical protein OS=Nyctereutes procyonoides OX=34880 GN=NYPRO_LOCUS19041 PE=4 SV=1
NUP133	0	nuclear pore complex protein Nup133 OS=Vulpes vulpes OX=9627 GN=NUP133 PE=3 SV=1
ATP2C1	0	Calcium-transporting ATPase OS=Vulpes vulpes OX=9627 GN=ATP2C1 PE=3 SV=1
ANXA7	0	Annexin OS=Monodelphis domestica OX=13616 GN=LOC100010438 PE=3 SV=3
ECD	3.0953e-13	Ecdysoneless cell cycle regulator OS=Canis lupus familiaris OX=9615 GN=ECD PE=4 SV=1
BRWD1	0	Bromodomain and WD repeat domain containing 1 OS=Canis lupus familiaris OX=9615 GN=BRWD1 PE=4 SV=1
ZBTB47	0	zinc finger and BTB domain-containing protein 47 isoform X2 OS=Vulpes vulpes OX=9627 GN=ZBTB47 PE=4 SV=1
Tas2r38	0	Taste receptor type 2 OS=Vulpes vulpes OX=9627 PE=3 SV=1
RPP30	0	ribonuclease P protein subunit p30 isoform X1 OS=Vulpes vulpes OX=9627 GN=RPP30 PE=3 SV=1
TFDP2	0	Transcription factor OS=Canis lupus familiaris OX=9615 GN=TFDP2 PE=3 SV=1
ZSWIM8	0	zinc finger SWIM domain-containing protein 8 isoform X1 OS=Vulpes vulpes OX=9627 GN=ZSWIM8 PE=4 SV=1
EXOC6	0	Exocyst complex component OS=Vulpes vulpes OX=9627 GN=EXOC6 PE=3 SV=1
SPOCK2	0	SPARC (osteonectin), cwcv and kazal like domains proteoglycan 2 OS=Canis lupus familiaris OX=9615 GN=SPOCK2 PE=4 SV=3
PKD2L1	2.75428e-05	Polycystin 2 like 1, transient receptor potential cation channel OS=Canis lupus familiaris OX=9615 GN=PKD2L1 PE=3 SV=2
Mobp	1.67398e-07	Myelin associated oligodendrocyte basic protein OS=Molossus molossus OX=27622 GN=HJG59_012342 PE=4 SV=1
XRN1	0	5'-3' exoribonuclease 1 isoform X3 OS=Vulpes vulpes OX=9627 GN=XRN1 PE=4 SV=1
ANKRD28	1.64316e-11	Serine threonine-protein OS=Lynx pardinus OX=191816 GN=LYPA_23C000435 PE=4 SV=1
HKDC1	0	Hexokinase OS=Vulpes vulpes OX=9627 GN=HKDC1 PE=3 SV=1
LRIT2	0	leucine-rich repeat, immunoglobulin-like domain and transmembrane domain-containing protein 2 OS=Vulpes vulpes OX=9627 GN=LRIT2 PE=4 SV=1
COL13A1	1.79088e-10	collagen alpha-1(XIII) chain-like isoform X2 OS=Acinonyx jubatus OX=32536 GN=LOC113600173 PE=4 SV=1
PRKG1	1.05883e-06	cGMP-dependent protein kinase 1 isoform 2 (Fragment) OS=Macaca mulatta OX=9544 GN=PRKG1 PE=2 SV=1
Samd8	5.76022e-09	(raccoon dog) hypothetical protein OS=Nyctereutes procyonoides OX=34880 GN=NYPRO_LOCUS8468 PE=4 SV=1
SEC31B	0	protein transport protein Sec31B isoform X4 OS=Vulpes vulpes OX=9627 GN=SEC31B PE=3 SV=1
Slc49a4	0	Solute carrier family 49 member 4 OS=Canis lupus familiaris OX=9615 GN=SLC49A4 PE=4 SV=2
FMC1	1.60078e-10	Protein FMC1 homolog OS=Vulpes vulpes OX=9627 GN=FMC1 PE=3 SV=1
Smc3	0	Structural maintenance of chromosomes protein OS=Molossus molossus OX=27622 GN=HJG59_016989 PE=3 SV=1
TEX36	1.11022e-16	testis-expressed protein 36 OS=Vulpes vulpes OX=9627 GN=TEX36 PE=4 SV=1
CRYZL1	0	quinone oxidoreductase-like protein 1 isoform X1 OS=Vulpes vulpes OX=9627 GN=CRYZL1 PE=4 SV=1
DNTT	0	DNA nucleotidylexotransferase OS=Vulpes vulpes OX=9627 GN=DNTT PE=3 SV=1
SCN11A	0	Sodium channel protein OS=Vulpes vulpes OX=9627 GN=SCN11A PE=3 SV=1
SLC35G1	0	(raccoon dog) hypothetical protein OS=Nyctereutes procyonoides OX=34880 GN=NYPRO_LOCUS19085 PE=4 SV=1
BTBD16	0	BTB/POZ domain-containing protein 16 OS=Vulpes vulpes OX=9627 GN=BTBD16 PE=4 SV=1
PIK3R4	4.01555e-08	Non-specific serine/threonine protein kinase OS=Vulpes vulpes OX=9627 GN=PIK3R4 PE=4 SV=1
CCSER2	0	serine-rich coiled-coil domain-containing protein 2 isoform X7 OS=Vulpes vulpes OX=9627 GN=CCSER2 PE=3 SV=1
PIK3AP1	0	Phosphoinositide-3-kinase adaptor protein 1 OS=Canis lupus familiaris OX=9615 GN=PIK3AP1 PE=4 SV=2
TARBP1	0	probable methyltransferase TARBP1 OS=Vulpes vulpes OX=9627 GN=TARBP1 PE=4 SV=1
IDE	0	(raccoon dog) hypothetical protein OS=Nyctereutes procyonoides OX=34880 GN=NYPRO_LOCUS12928 PE=4 SV=1
DYDC1	7.18911e-05	DPY30 domain-containing protein 1 OS=Vulpes vulpes OX=9627 GN=DYDC1 PE=3 SV=1
ULK4	0	Unc-51 like kinase 4 OS=Canis lupus familiaris OX=9615 GN=ULK4 PE=4 SV=1
COL6A6	0	collagen alpha-6(VI) chain OS=Vulpes vulpes OX=9627 GN=COL6A6 PE=4 SV=1
ANKRD22	4.44089e-16	ankyrin repeat domain-containing protein 22 isoform X2 OS=Vulpes vulpes OX=9627 GN=ANKRD22 PE=4 SV=1
FAM149B1	0	Family with sequence similarity 149 member B1 OS=Canis lupus familiaris OX=9615 GN=FAM149B1 PE=3 SV=1
TBATA	0	protein TBATA isoform X2 OS=Vulpes vulpes OX=9627 GN=TBATA PE=4 SV=1
Kcnip2	2.12844e-05	Kv channel-interacting protein 2 isoform X2 OS=Vulpes vulpes OX=9627 GN=KCNIP2 PE=4 SV=1
KCNMA1	5.12799e-05	BK channel OS=Ailuropoda melanoleuca OX=9646 GN=KCNMA1 PE=3 SV=1
IFNAR1	0	Interferon alpha/beta receptor 1 OS=Vulpes vulpes OX=9627 GN=IFNAR1 PE=3 SV=1
PPRC1	0	peroxisome proliferator-activated receptor gamma coactivator-related protein 1 isoform X1 OS=Vulpes vulpes OX=9627 GN=PPRC1 PE=4 SV=1
PSAP	0	prosaposin isoform X3 OS=Vulpes vulpes OX=9627 GN=PSAP PE=4 SV=1
LRRC27	0	leucine-rich repeat-containing protein 27 isoform X3 OS=Vulpes vulpes OX=9627 GN=LRRC27 PE=4 SV=1
DLG5	0	(raccoon dog) hypothetical protein OS=Nyctereutes procyonoides OX=34880 GN=NYPRO_LOCUS8458 PE=4 SV=1
SNCG	1.89504e-06	Gamma-synuclein OS=Vulpes vulpes OX=9627 GN=SNCG PE=3 SV=1
STK32C	0	(raccoon dog) hypothetical protein OS=Nyctereutes procyonoides OX=34880 GN=NYPRO_LOCUS19419 PE=4 SV=1
CLEC2L	5.07538e-08	(raccoon dog) hypothetical protein OS=Nyctereutes procyonoides OX=34880 GN=NYPRO_LOCUS13352 PE=4 SV=1
Lrit1	0	(raccoon dog) hypothetical protein OS=Nyctereutes procyonoides OX=34880 GN=NYPRO_LOCUS8423 PE=4 SV=1
PLCH1	0	Phosphoinositide phospholipase C OS=Canis lupus familiaris OX=9615 GN=PLCH1 PE=4 SV=1
DZIP1L	0.00120446	(raccoon dog) hypothetical protein OS=Nyctereutes procyonoides OX=34880 GN=NYPRO_LOCUS6290 PE=4 SV=1
TM4SF1	0	(raccoon dog) hypothetical protein OS=Nyctereutes procyonoides OX=34880 GN=NYPRO_LOCUS6374 PE=4 SV=1
DOCK1	0	dedicator of cytokinesis protein 1 isoform X3 OS=Ursus arctos horribilis OX=116960 GN=DOCK1 PE=3 SV=1
KCNMB3	1.12867e-08	calcium-activated potassium channel subunit beta-3 isoform X1 OS=Vulpes vulpes OX=9627 GN=KCNMB3 PE=4 SV=1
CMTM6	0	(raccoon dog) hypothetical protein OS=Nyctereutes procyonoides OX=34880 GN=NYPRO_LOCUS6146 PE=4 SV=1
CCDC172	4.51084e-13	Coiled-coil domain-containing protein 172 OS=Vulpes vulpes OX=9627 GN=CCDC172 PE=3 SV=1
CMC1	5.50762e-09	COX assembly mitochondrial protein OS=Vulpes vulpes OX=9627 GN=CMC1 PE=3 SV=1
HEATR1	0	HEAT repeat-containing protein 1 OS=Vulpes vulpes OX=9627 GN=HEATR1 PE=3 SV=1
SLC9A9	3.21868e-07	Sodium/hydrogen exchanger OS=Sus scrofa OX=9823 GN=SLC9A9 PE=3 SV=1
NKTR	0	NK-tumor recognition protein isoform X4 OS=Vulpes vulpes OX=9627 GN=NKTR PE=4 SV=1
B3GLCT	0	Beta 3-glucosyltransferase OS=Canis lupus familiaris OX=9615 GN=B3GLCT PE=4 SV=1
SUSD1	0	(raccoon dog) hypothetical protein OS=Nyctereutes procyonoides OX=34880 GN=NYPRO_LOCUS20238 PE=4 SV=1
LEKR1	0	leucine-, glutamate- and lysine-rich protein 1 OS=Vulpes vulpes OX=9627 GN=LEKR1 PE=4 SV=1
NUP188	0	Nucleoporin 188 OS=Canis lupus familiaris OX=9615 GN=NUP188 PE=4 SV=3
TGDS	0	TDP-glucose 4,6-dehydratase OS=Canis lupus familiaris OX=9615 GN=TGDS PE=4 SV=1
SNX30	0	(raccoon dog) hypothetical protein OS=Nyctereutes procyonoides OX=34880 GN=NYPRO_LOCUS20232 PE=4 SV=1
MUSK	3.04694e-07	Receptor protein-tyrosine kinase OS=Canis lupus familiaris OX=9615 GN=MUSK PE=3 SV=1
CIZ1	0	cip1-interacting zinc finger protein isoform X1 OS=Vulpes vulpes OX=9627 GN=CIZ1 PE=4 SV=1
NR6A1	0	nuclear receptor subfamily 6 group A member 1 isoform X1 OS=Vulpes vulpes OX=9627 GN=NR6A1 PE=3 SV=1
ARID3C	0	AT-rich interactive domain-containing protein 3C OS=Tupaia chinensis OX=246437 GN=TREES_T100010570 PE=4 SV=1
CACNA1B	0	(raccoon dog) hypothetical protein OS=Nyctereutes procyonoides OX=34880 GN=NYPRO_LOCUS1014 PE=4 SV=1
FOCAD	0	focadhesin isoform X2 OS=Vulpes vulpes OX=9627 GN=FOCAD PE=4 SV=1
LMO7	1.51789e-11	LIM domain only protein 7 isoform X1 OS=Vulpes vulpes OX=9627 GN=LMO7 PE=4 SV=1
TSTD2	0.000954606	thiosulfate sulfurtransferase/rhodanese-like domain-containing protein 2 OS=Vulpes vulpes OX=9627 GN=TSTD2 PE=4 SV=1
ELF1	3.88578e-15	ETS-related transcription factor Elf-1 isoform X1 OS=Vulpes vulpes OX=9627 GN=ELF1 PE=3 SV=1
NAIF1	0	Nuclear apoptosis-inducing factor 1 OS=Vulpes vulpes OX=9627 GN=NAIF1 PE=3 SV=1
TMEM245	0	DOMON domain-containing protein OS=Myotis davidii OX=225400 GN=MDA_GLEAN10018145 PE=3 SV=1
RGS3	0	regulator of G-protein signaling 3 isoform X1 OS=Vulpes vulpes OX=9627 GN=RGS3 PE=4 SV=1
RB1	3.3424e-06	RB transcriptional corepressor 1 OS=Canis lupus familiaris OX=9615 GN=RB1 PE=3 SV=1
HINT2	1.99946e-06	histidine triad nucleotide-binding protein 2, mitochondrial OS=Vulpes vulpes OX=9627 GN=HINT2 PE=4 SV=1
POMT1	0	Dolichyl-phosphate-mannose--protein mannosyltransferase OS=Vulpes vulpes OX=9627 GN=POMT1 PE=3 SV=1
DZIP1	0	(raccoon dog) hypothetical protein OS=Nyctereutes procyonoides OX=34880 GN=NYPRO_LOCUS13776 PE=4 SV=1
NAA16	0	N-alpha-acetyltransferase 16, NatA auxiliary subunit isoform X2 OS=Vulpes vulpes OX=9627 GN=NAA16 PE=4 SV=1
TBC1D13	0	TBC1 domain family member 13 OS=Macaca mulatta OX=9544 GN=TBC1D13 PE=4 SV=3
KMT2C	0	[Histone H3]-lysine(4) N-trimethyltransferase OS=Vulpes vulpes OX=9627 GN=KMT2C PE=4 SV=1
PPP1R26	0	protein phosphatase 1 regulatory subunit 26 OS=Vulpes vulpes OX=9627 GN=PPP1R26 PE=4 SV=1
FKBP15	0	Peptidylprolyl isomerase OS=Vulpes vulpes OX=9627 GN=FKBP15 PE=4 SV=1
COL15A1	0	Collagen type XV alpha 1 chain OS=Canis lupus familiaris OX=9615 GN=COL15A1 PE=4 SV=2
AGPAT3	0	1-acyl-sn-glycerol-3-phosphate acyltransferase gamma OS=Vulpes vulpes OX=9627 GN=AGPAT3 PE=3 SV=1
HACD4	0	Very-long-chain (3R)-3-hydroxyacyl-CoA dehydratase (Fragment) OS=Balaenoptera physalus OX=9770 GN=E2I00_012173 PE=3 SV=1
TMEM210	7.77035e-09	transmembrane protein 210 OS=Vulpes vulpes OX=9627 GN=TMEM210 PE=4 SV=1
Mbnl2	0	muscleblind-like protein 2 isoform X2 OS=Vulpes vulpes OX=9627 GN=MBNL2 PE=4 SV=1
Sh2d3c	0	SH2 domain containing 3C OS=Canis lupus familiaris OX=9615 GN=SH2D3C PE=4 SV=3
FAM163B	2.05169e-13	protein FAM163B OS=Vulpes vulpes OX=9627 GN=FAM163B PE=3 SV=1
ARHGEF39	6.67031e-09	rho guanine nucleotide exchange factor 39 OS=Vulpes vulpes OX=9627 GN=ARHGEF39 PE=4 SV=1
GLDC	1.93938e-09	(raccoon dog) hypothetical protein OS=Nyctereutes procyonoides OX=34880 GN=NYPRO_LOCUS20609 PE=4 SV=1
Lrch1	9.32587e-15	leucine-rich repeat and calponin homology domain-containing protein 1 isoform X2 OS=Vulpes vulpes OX=9627 GN=LRCH1 PE=4 SV=1
Mcf2l	0	guanine nucleotide exchange factor DBS isoform X4 OS=Vulpes vulpes OX=9627 GN=MCF2L PE=4 SV=1
NR5A1	0	steroidogenic factor 1 OS=Puma concolor OX=9696 GN=NR5A1 PE=3 SV=1
KBTBD2	0	Kelch repeat and BTB domain containing 2 OS=Molossus molossus OX=27622 GN=HJG59_007086 PE=4 SV=1
ALDOB	8.23407e-07	Fructose-bisphosphate aldolase OS=Vulpes vulpes OX=9627 GN=ALDOB PE=3 SV=1
SWI5	4.81787e-07	DNA repair protein SWI5 homolog OS=Suricata suricatta OX=37032 PE=3 SV=1
PPP1R3A	0	protein phosphatase 1 regulatory subunit 3A OS=Vulpes vulpes OX=9627 GN=PPP1R3A PE=4 SV=1
C8G	8.11425e-05	Complement component C8 gamma chain-like protein OS=Camelus ferus OX=419612 GN=CB1_000059007 PE=4 SV=1
PPP6C	7.03784e-09	Protein-serine/threonine phosphatase OS=Cricetulus griseus OX=10029 GN=I79_016494 PE=4 SV=1
CLYBL	0	citramalyl-CoA lyase, mitochondrial isoform X1 OS=Vulpes vulpes OX=9627 GN=CLYBL PE=4 SV=1
ENOX1	0	Ecto-NOX disulfide-thiol exchanger 1 (Fragment) OS=Mustela putorius furo OX=9669 PE=2 SV=1
ACOD1	8.76664e-09	(raccoon dog) hypothetical protein OS=Nyctereutes procyonoides OX=34880 GN=NYPRO_LOCUS13703 PE=4 SV=1
XPO4	0	exportin-4 isoform X2 OS=Acinonyx jubatus OX=32536 GN=XPO4 PE=3 SV=1
SLC44A1	5.55112e-16	Solute carrier family 44 member 1 OS=Canis lupus familiaris OX=9615 GN=SLC44A1 PE=3 SV=1
FNBP1	0.000295661	formin-binding protein 1 isoform X3 OS=Vulpes vulpes OX=9627 GN=FNBP1 PE=4 SV=1
Odf2	0	Uncharacterized protein OS=Bos mutus OX=72004 GN=E5288_WYG012787 PE=3 SV=1
NELFB	0	Negative elongation factor complex member B OS=Suricata suricatta OX=37032 GN=NELFB PE=4 SV=1
Micu2	0	Mitochondrial calcium uptake 2 OS=Canis lupus familiaris OX=9615 GN=MICU2 PE=4 SV=1
C9orf131	0	Chromosome 11 C9orf131 homolog OS=Canis lupus familiaris OX=9615 GN=C11H9orf131 PE=4 SV=2
Astn2	0	astrotactin-2 isoform X1 OS=Vulpes vulpes OX=9627 GN=ASTN2 PE=4 SV=1
DPH7	6.13772e-11	Diphthamide biosynthesis 7 OS=Canis lupus familiaris OX=9615 GN=DPH7 PE=4 SV=3
ZNF618	1.15463e-14	Uncharacterized protein (Fragment) OS=Ovis aries OX=9940 GN=JEQ12_008706 PE=4 SV=1
DDX58	0	RNA helicase OS=Vulpes vulpes OX=9627 GN=DDX58 PE=3 SV=1
PIGO	0	GPI ethanolamine phosphate transferase 3 OS=Vulpes vulpes OX=9627 GN=PIGO PE=3 SV=1
SUPT20H	0.000368623	Protein fam48a-like OS=Lynx pardinus OX=191816 GN=LYPA_23C007825 PE=3 SV=1
KATNAL1	0	Katanin catalytic subunit A1 like 1 OS=Ursus americanus OX=9643 GN=KATNAL1 PE=3 SV=1
Pspc1	5.32278e-08	paraspeckle component 1 isoform X2 OS=Leptonychotes weddellii OX=9713 GN=PSPC1 PE=4 SV=1
KIAA1958	2.5091e-14	Uncharacterized protein OS=Camelus dromedarius OX=9838 GN=Cadr_000016046 PE=4 SV=1
Fam166a	0	protein FAM166A OS=Vulpes vulpes OX=9627 GN=FAM166A PE=4 SV=1
CD72	0	B-cell differentiation antigen CD72 OS=Vulpes vulpes OX=9627 GN=CD72 PE=4 SV=1
GPC5	2.15084e-12	glypican-5 OS=Vulpes vulpes OX=9627 GN=GPC5 PE=3 SV=1
SNAPC4	0	snRNA-activating protein complex subunit 4 OS=Vulpes vulpes OX=9627 GN=SNAPC4 PE=4 SV=1
CCDC39	0	Coiled-coil domain-containing protein 39 OS=Vulpes vulpes OX=9627 GN=CCDC39 PE=3 SV=1
QSOX2	0	(raccoon dog) hypothetical protein OS=Nyctereutes procyonoides OX=34880 GN=NYPRO_LOCUS1090 PE=4 SV=1
CCIN	7.66054e-15	BTB domain-containing protein OS=Marmota monax OX=9995 GN=GHT09_002032 PE=4 SV=1
COQ4	7.95028e-09	Ubiquinone biosynthesis protein COQ4 homolog, mitochondrial OS=Vulpes vulpes OX=9627 GN=COQ4 PE=3 SV=1
DGKH	2.27596e-14	(raccoon dog) hypothetical protein OS=Nyctereutes procyonoides OX=34880 GN=NYPRO_LOCUS13626 PE=4 SV=1
GARNL3	0	GTPase-activating Rap/Ran-GAP domain-like protein 3 isoform X4 OS=Vulpes vulpes OX=9627 GN=GARNL3 PE=4 SV=1
IZUMO3	1.06211e-09	izumo sperm-egg fusion protein 3 isoform X2 OS=Vulpes vulpes OX=9627 GN=IZUMO3 PE=3 SV=1
CBY2	0	Protein chibby homolog 2 OS=Vulpes vulpes OX=9627 GN=SPERT PE=3 SV=1
Tmco3	0	Transmembrane and coiled-coil domains 3 OS=Canis lupus familiaris OX=9615 GN=TMCO3 PE=4 SV=2
LRSAM1	0	E3 ubiquitin-protein ligase LRSAM1 isoform X1 OS=Vulpes vulpes OX=9627 GN=LRSAM1 PE=4 SV=1
FRMPD1	0	FERM and PDZ domain-containing protein 1 OS=Vulpes vulpes OX=9627 GN=FRMPD1 PE=4 SV=1
GRIN3A	0	Glutamate receptor OS=Vulpes vulpes OX=9627 GN=GRIN3A PE=3 SV=1
RNASEH2B	4.67216e-05	Ribonuclease H2 subunit B OS=Canis lupus familiaris OX=9615 GN=RNASEH2B PE=3 SV=1
RHBG	0	ammonium transporter Rh type B OS=Vulpes vulpes OX=9627 GN=RHBG PE=3 SV=1
Stx6	8.08463e-08	syntaxin-6 isoform X2 OS=Vulpes vulpes OX=9627 GN=STX6 PE=3 SV=1
MTMR2	0.000405624	Phosphatidylinositol-3,5-bisphosphate 3-phosphatase OS=Vulpes vulpes OX=9627 GN=MTMR2 PE=3 SV=1
VWDE	0	von Willebrand factor D and EGF domain-containing protein isoform X4 OS=Vulpes vulpes OX=9627 GN=VWDE PE=4 SV=1
SYT14	6.74323e-08	(raccoon dog) hypothetical protein OS=Nyctereutes procyonoides OX=34880 GN=NYPRO_LOCUS5289 PE=4 SV=1
ADCY10	0	adenylate cyclase type 10 OS=Vulpes vulpes OX=9627 GN=ADCY10 PE=4 SV=1
CD1D	0	(raccoon dog) hypothetical protein OS=Nyctereutes procyonoides OX=34880 GN=NYPRO_LOCUS12614 PE=4 SV=1
Atg16l2	0.000824344	autophagy-related protein 16-2 isoform X3 OS=Vulpes vulpes OX=9627 GN=ATG16L2 PE=3 SV=1
RASAL2	0	ras GTPase-activating protein nGAP isoform X2 OS=Vulpes vulpes OX=9627 GN=RASAL2 PE=4 SV=1
IL20	6.66134e-16	Interleukin family protein OS=Canis lupus familiaris OX=9615 GN=IL20 PE=3 SV=1
FCHSD2	0	F-BAR and double SH3 domains protein 2 isoform X2 OS=Vulpes vulpes OX=9627 GN=FCHSD2 PE=4 SV=1
WDR64	0	(raccoon dog) hypothetical protein OS=Nyctereutes procyonoides OX=34880 GN=NYPRO_LOCUS7428 PE=4 SV=1
FMN2	0	formin-2 OS=Vulpes vulpes OX=9627 GN=FMN2 PE=4 SV=1
FCRL1	3.26904e-09	Fc receptor like 1 OS=Canis lupus familiaris OX=9615 GN=FCRL1 PE=4 SV=2
PIK3C2B	2.15586e-09	Phosphatidylinositol-4-phosphate 3-kinase OS=Vulpes vulpes OX=9627 GN=PIK3C2B PE=3 SV=1
PEX19	2.03071e-08	Peroxin-19 OS=Canis lupus familiaris OX=9615 GN=PEX19 PE=3 SV=1
CD3D	0	T-cell receptor T3 delta chain OS=Vulpes vulpes OX=9627 GN=CD3D PE=4 SV=1
KLHL35	1.08485e-05	kelch-like protein 35 OS=Vulpes vulpes OX=9627 GN=KLHL35 PE=4 SV=1
RGS7	3.91238e-10	Regulator of G protein signaling 7 OS=Rhinolophus ferrumequinum OX=59479 GN=RGS7 PE=4 SV=1
IPO9	4.10151e-09	Importin 9 OS=Mandrillus leucophaeus OX=9568 GN=IPO9 PE=4 SV=1
C1orf100	5.1914e-13	Chromosome 1 open reading frame 100 OS=Canis lupus familiaris OX=9615 GN=C1orf100 PE=4 SV=1
RABGAP1L	0	rab GTPase-activating protein 1-like isoform X1 OS=Vulpes vulpes OX=9627 GN=RABGAP1L PE=4 SV=1
KISS1	1.22136e-10	metastasis-suppressor KiSS-1 OS=Vulpes vulpes OX=9627 GN=KISS1 PE=4 SV=1
SARG	1.8488e-11	specifically androgen-regulated gene protein OS=Vulpes vulpes OX=9627 GN=CUNH1orf116 PE=4 SV=1
POU2F3	0	POU domain protein OS=Vulpes vulpes OX=9627 GN=POU2F3 PE=3 SV=1
RC3H1	0	RING-type E3 ubiquitin transferase OS=Canis lupus familiaris OX=9615 GN=RC3H1 PE=4 SV=2
USP21	0	Ubiquitin carboxyl-terminal hydrolase OS=Ailuropoda melanoleuca OX=9646 GN=UFC1 PE=3 SV=1
GPATCH2	2.50914e-05	G patch domain-containing protein 2 isoform X2 OS=Vulpes vulpes OX=9627 GN=GPATCH2 PE=4 SV=1
TSTD1	5.79817e-05	Thiosulfate:glutathione sulfurtransferase OS=Camelus dromedarius OX=9838 GN=Cadr_000024544 PE=4 SV=1
Plekha6	0	pleckstrin homology domain-containing family A member 6 isoform X3 OS=Vulpes vulpes OX=9627 GN=PLEKHA6 PE=4 SV=1
HEPHL1	0	hephaestin-like protein 1 OS=Vulpes vulpes OX=9627 GN=HEPHL1 PE=3 SV=1
OR51M1	3.69926e-13	(raccoon dog) hypothetical protein OS=Nyctereutes procyonoides OX=34880 GN=NYPRO_LOCUS4557 PE=4 SV=1
ATF6	4.44089e-16	Activating transcription factor 6 OS=Canis lupus familiaris OX=9615 GN=ATF6 PE=4 SV=1
PPFIBP2	1.28101e-07	PPFIA binding protein 2 OS=Canis lupus familiaris OX=9615 GN=PPFIBP2 PE=3 SV=1
FCRLB	0	(raccoon dog) hypothetical protein OS=Nyctereutes procyonoides OX=34880 GN=NYPRO_LOCUS12730 PE=4 SV=1
IFT46	0	Intraflagellar transport protein 46 homolog OS=Canis lupus familiaris OX=9615 GN=IFT46 PE=3 SV=1
MEX3A	0	Mex-3 RNA binding family member A OS=Canis lupus familiaris OX=9615 GN=MEX3A PE=4 SV=3
JAM3	0	junctional adhesion molecule C OS=Vulpes vulpes OX=9627 GN=JAM3 PE=4 SV=1
Tgfb2	0	Transforming growth factor beta OS=Lynx pardinus OX=191816 GN=LYPA_23C003554 PE=3 SV=1
VSIG8	4.56302e-13	V-set and immunoglobulin domain containing 8 OS=Canis lupus familiaris OX=9615 GN=VSIG8 PE=4 SV=3
APBB1	0.000180439	(raccoon dog) hypothetical protein OS=Nyctereutes procyonoides OX=34880 GN=NYPRO_LOCUS4465 PE=4 SV=1
CAPN2	3.67137e-11	Calcium-activated neutral proteinase 2 OS=Vulpes vulpes OX=9627 GN=CAPN2 PE=3 SV=1
RNF214	0	RING finger protein 214 isoform X4 OS=Vulpes vulpes OX=9627 GN=RNF214 PE=4 SV=1
RCOR3	0	Uncharacterized protein OS=Marmota monax OX=9995 GN=MONAX_5E000811 PE=4 SV=1
RALGPS2	4.51483e-12	Ral GEF with PH domain and SH3 binding motif 2 OS=Sus scrofa OX=9823 GN=RALGPS2 PE=4 SV=2
EFNA4	3.72677e-09	ephrin-A4 OS=Vulpes vulpes OX=9627 GN=EFNA4 PE=3 SV=1
PROX1	0	prospero homeobox protein 1 isoform X2 OS=Vulpes vulpes OX=9627 GN=PROX1 PE=4 SV=1
TMEM225	0	transmembrane protein 225 OS=Vulpes vulpes OX=9627 GN=TMEM225 PE=4 SV=1
SMG7	7.77949e-11	protein SMG7 isoform X2 OS=Vulpes vulpes OX=9627 GN=SMG7 PE=4 SV=1
ATF3	3.97583e-11	Activating transcription factor 3 long isoform variant (Fragment) OS=Homo sapiens OX=9606 PE=2 SV=1
Ilk	0	59 kDa serine/threonine-protein kinase OS=Ursus americanus OX=9643 GN=ILK PE=4 SV=1
TMPRSS13	1.90625e-13	transmembrane protease serine 13 OS=Vulpes vulpes OX=9627 GN=TMPRSS13 PE=4 SV=1
ODR4	0	(raccoon dog) hypothetical protein OS=Nyctereutes procyonoides OX=34880 GN=NYPRO_LOCUS5176 PE=4 SV=1
CRYBG3	0	(raccoon dog) hypothetical protein OS=Nyctereutes procyonoides OX=34880 GN=NYPRO_LOCUS3719 PE=4 SV=1
TIMM10B	0.000485302	Translocase of inner mitochondrial membrane 10B OS=Felis catus OX=9685 GN=TIMM10B PE=4 SV=1
ELK4	0	ETS domain-containing protein Elk-4 OS=Vulpes vulpes OX=9627 GN=ELK4 PE=3 SV=1
TLCD5	4.53579e-07	TLC domain containing 5 OS=Canis lupus familiaris OX=9615 GN=TLCD5 PE=4 SV=2
KLHL12	0	KLH12 protein (Fragment) OS=Crocuta crocuta OX=9678 GN=Klhl12 PE=4 SV=1
TTC3	0	RING-type E3 ubiquitin transferase OS=Canis lupus familiaris OX=9615 GN=TTC3 PE=4 SV=3
TATDN3	0	putative deoxyribonuclease TATDN3 isoform X4 OS=Vulpes vulpes OX=9627 GN=TATDN3 PE=3 SV=1
TRIM66	0	tripartite motif-containing protein 66 isoform X1 OS=Vulpes vulpes OX=9627 GN=TRIM66 PE=4 SV=1
JAML	2.61899e-09	(raccoon dog) hypothetical protein OS=Nyctereutes procyonoides OX=34880 GN=NYPRO_LOCUS22815 PE=4 SV=1
ZBTB44	1.47882e-13	Uncharacterized protein OS=Ursus americanus OX=9643 PE=4 SV=1
AKAP9	6.00118e-09	A-kinase anchor protein 9 isoform X4 OS=Vulpes vulpes OX=9627 GN=AKAP9 PE=4 SV=1
PIWIL4	3.74589e-13	(raccoon dog) hypothetical protein OS=Nyctereutes procyonoides OX=34880 GN=NYPRO_LOCUS5954 PE=4 SV=1
CPA5	0	carboxypeptidase A5 isoform X1 OS=Vulpes vulpes OX=9627 GN=CPA5 PE=3 SV=1
NUMA1	1.3242e-06	nuclear mitotic apparatus protein 1 OS=Vulpes vulpes OX=9627 GN=NUMA1 PE=4 SV=1
LRRC52	0	leucine-rich repeat-containing protein 52 OS=Vulpes vulpes OX=9627 GN=LRRC52 PE=4 SV=1
RGS2	1.9762e-13	Regulator of G-protein signaling 2 OS=Felis catus OX=9685 GN=RGS2 PE=4 SV=1
INSRR	0	(raccoon dog) hypothetical protein OS=Nyctereutes procyonoides OX=34880 GN=NYPRO_LOCUS7519 PE=4 SV=1
KIF14	3.1599e-07	kinesin-like protein KIF14 OS=Vulpes vulpes OX=9627 GN=KIF14 PE=3 SV=1
RGSL1	7.01231e-10	Regulator of G protein signaling like 1 OS=Canis lupus familiaris OX=9615 GN=RGSL1 PE=4 SV=1
SCYL3	0	protein-associating with the carboxyl-terminal domain of ezrin isoform X1 OS=Vulpes vulpes OX=9627 GN=SCYL3 PE=4 SV=1
TDRD5	2.63066e-05	Tudor domain-containing protein 5 OS=Vulpes vulpes OX=9627 GN=TDRD5 PE=3 SV=1
DIXDC1	0	dixin isoform X2 OS=Vulpes vulpes OX=9627 GN=DIXDC1 PE=4 SV=1
METTL25B	0	protein RRNAD1 isoform X1 OS=Vulpes vulpes OX=9627 GN=RRNAD1 PE=4 SV=1
PCSK7	0	Proprotein convertase subtilisin/kexin type 7 OS=Canis lupus familiaris OX=9615 GN=PCSK7 PE=4 SV=2
KIF21B	0	kinesin-like protein KIF21B isoform X1 OS=Vulpes vulpes OX=9627 GN=KIF21B PE=3 SV=1
STYXL2	2.66029e-10	inactive dual specificity phosphatase 27 OS=Vulpes vulpes OX=9627 GN=DUSP27 PE=3 SV=1
ARHGAP42	0	rho GTPase-activating protein 42 isoform X1 OS=Vulpes vulpes OX=9627 GN=ARHGAP42 PE=4 SV=1
SNX13	2.22045e-15	(raccoon dog) hypothetical protein OS=Nyctereutes procyonoides OX=34880 GN=NYPRO_LOCUS26951 PE=4 SV=1
CCDC90B	1.98457e-10	LOW QUALITY PROTEIN: coiled-coil domain-containing protein 90B, mitochondrial OS=Zalophus californianus OX=9704 GN=CCDC90B PE=3 SV=1
GMNC	7.4607e-14	Geminin coiled-coil domain containing OS=Canis lupus familiaris OX=9615 GN=GMNC PE=4 SV=2
GPA33	3.49429e-06	cell surface A33 antigen OS=Vulpes vulpes OX=9627 GN=GPA33 PE=4 SV=1
SMYD3	0	histone-lysine N-methyltransferase SMYD3 OS=Vulpes vulpes OX=9627 GN=SMYD3 PE=4 SV=1
RNF141	0	RING finger protein 141 OS=Canis lupus familiaris OX=9615 GN=RNF141 PE=4 SV=1
VSIG2	9.18986e-09	V-set and immunoglobulin domain-containing protein 2 OS=Vulpes vulpes OX=9627 GN=VSIG2 PE=4 SV=1
Pex5l	5.98074e-10	PEX5-related protein isoform X2 OS=Vulpes vulpes OX=9627 GN=PEX5L PE=3 SV=1
AMOTL1	0	angiomotin-like protein 1 isoform X1 OS=Vulpes vulpes OX=9627 GN=AMOTL1 PE=3 SV=1
Pkp1	0	plakophilin-1 OS=Vulpes vulpes OX=9627 GN=PKP1 PE=3 SV=1
MFI	0	uncharacterized protein C11orf65 homolog OS=Vulpes vulpes OX=9627 GN=CUNH11orf65 PE=4 SV=1
STT3A	4.54156e-11	CHK1 checkpoint homolog OS=Chelonia mydas OX=8469 GN=UY3_13275 PE=3 SV=1
VPS8	0	VPS8 subunit of CORVET complex OS=Canis lupus familiaris OX=9615 GN=VPS8 PE=3 SV=3
OSBPL3	0	Oxysterol-binding protein OS=Vulpes vulpes OX=9627 GN=OSBPL3 PE=3 SV=1
MYBL1	2.74003e-13	myb-related protein A isoform X1 OS=Vulpes vulpes OX=9627 GN=MYBL1 PE=4 SV=1
Clk3	0.000124524	dual specificity protein kinase CLK3 OS=Panthera pardus OX=9691 GN=LOC109262692 PE=3 SV=1
ANGPT1	0	Angiopoietin-1 OS=Canis lupus familiaris OX=9615 GN=ANGPT1 PE=4 SV=1
TG	0	Thyroglobulin OS=Vulpes vulpes OX=9627 GN=TG PE=4 SV=1
FBXO43	0	LOW QUALITY PROTEIN: F-box only protein 43 OS=Vulpes vulpes OX=9627 GN=FBXO43 PE=4 SV=1
EFL1	0	elongation factor-like GTPase 1 OS=Vulpes vulpes OX=9627 GN=EFL1 PE=4 SV=1
OC90	0	otoconin-90 OS=Vulpes vulpes OX=9627 GN=OC90 PE=3 SV=1
SCAMP2	0	Secretory carrier-associated membrane protein OS=Vulpes vulpes OX=9627 GN=SCAMP2 PE=3 SV=1
EDC3	1.75001e-11	Enhancer of mRNA-decapping protein 3 OS=Vulpes vulpes OX=9627 GN=EDC3 PE=3 SV=1
TONSL	2.66111e-06	NF-kappa-B inhibitor-like protein 2 OS=Canis lupus familiaris OX=9615 GN=TONSL PE=3 SV=2
VPS13B	0	vacuolar protein sorting-associated protein 13B OS=Vulpes vulpes OX=9627 GN=VPS13B PE=3 SV=1
LAPTM4B	0	Lysosomal-associated transmembrane protein 4B OS=Vulpes vulpes OX=9627 GN=LAPTM4B PE=3 SV=1
UMODL1	0	(raccoon dog) hypothetical protein OS=Nyctereutes procyonoides OX=34880 GN=NYPRO_LOCUS26478 PE=4 SV=1
CFAP418	6.63247e-13	(raccoon dog) hypothetical protein OS=Nyctereutes procyonoides OX=34880 GN=NYPRO_LOCUS21199 PE=4 SV=1
TGS1	1.84943e-08	Trimethylguanosine synthase OS=Vulpes vulpes OX=9627 GN=TGS1 PE=4 SV=1
NEIL1	4.41869e-14	(raccoon dog) hypothetical protein OS=Nyctereutes procyonoides OX=34880 GN=NYPRO_LOCUS5435 PE=4 SV=1
UNC45A	6.33997e-11	protein unc-45 homolog A isoform X1 OS=Vulpes vulpes OX=9627 GN=UNC45A PE=4 SV=1
TTLL13P	0	LOW QUALITY PROTEIN: tubulin polyglutamylase TTLL13 OS=Odobenus rosmarus divergens OX=9708 GN=LOC101375059 PE=4 SV=1
GPAA1	0	Glycosylphosphatidylinositol anchor attachment 1 OS=Canis lupus familiaris OX=9615 GN=GPAA1 PE=4 SV=3
COLEC10	1.41642e-12	collectin-10 OS=Vulpes vulpes OX=9627 GN=COLEC10 PE=4 SV=1
FABP9	0	fatty acid-binding protein 9-like OS=Vulpes vulpes OX=9627 GN=LOC112931950 PE=3 SV=1
UBXN2B	1.11022e-16	UBX domain-containing protein 2B OS=Vulpes vulpes OX=9627 GN=UBXN2B PE=4 SV=1
PPP1R42	0	Protein phosphatase 1 regulatory subunit 42 OS=Canis lupus familiaris OX=9615 GN=PPP1R42 PE=4 SV=1
MAF1	2.26325e-05	Repressor of RNA polymerase III transcription MAF1 OS=Vulpes vulpes OX=9627 GN=MAF1 PE=3 SV=1
HHLA1	8.88178e-16	(raccoon dog) hypothetical protein OS=Nyctereutes procyonoides OX=34880 GN=NYPRO_LOCUS26742 PE=4 SV=1
MCMDC2	0	minichromosome maintenance domain-containing protein 2 OS=Vulpes vulpes OX=9627 GN=MCMDC2 PE=4 SV=1
CHSY1	1.00944e-08	Hexosyltransferase OS=Canis lupus familiaris OX=9615 GN=CHSY1 PE=3 SV=1
FAM92A	3.1195e-06	protein FAM92A isoform X3 OS=Vulpes vulpes OX=9627 GN=FAM92A PE=4 SV=1
DPY19L4	0	Dpy-19 like 4 OS=Lynx canadensis OX=61383 GN=DPY19L4 PE=3 SV=1
AGBL1	0	cytosolic carboxypeptidase 4 OS=Vulpes vulpes OX=9627 GN=AGBL1 PE=3 SV=1
ZFHX4	0	zinc finger homeobox protein 4 OS=Vulpes vulpes OX=9627 GN=ZFHX4 PE=4 SV=1
St8sia2	0	Alpha-2,8-sialyltransferase ST8Sia II OS=Canis lupus familiaris OX=9615 GN=ST8SIA2 PE=2 SV=1
DCSTAMP	0	dendritic cell-specific transmembrane protein OS=Vulpes vulpes OX=9627 GN=DCSTAMP PE=4 SV=1
PSTPIP1	0	Proline-serine-threonine phosphatase interacting protein 1 OS=Lynx canadensis OX=61383 PE=4 SV=1
P3H2	0	Procollagen-proline 3-dioxygenase OS=Canis lupus familiaris OX=9615 GN=P3H2 PE=3 SV=1
Rims2	0	Regulating synaptic membrane exocytosis 2 OS=Mustela putorius furo OX=9669 GN=RIMS2 PE=4 SV=1
KIFC2	0	Kinesin-like protein OS=Vulpes vulpes OX=9627 GN=KIFC2 PE=3 SV=1
Trpa1	0	transient receptor potential cation channel subfamily A member 1 OS=Vulpes vulpes OX=9627 GN=TRPA1 PE=4 SV=1
SH2D7	6.70836e-07	SH2 domain-containing protein 7 OS=Vulpes vulpes OX=9627 GN=SH2D7 PE=4 SV=1
NECAB1	6.58945e-08	N-terminal EF-hand calcium binding protein 1 OS=Canis lupus familiaris OX=9615 GN=NECAB1 PE=4 SV=1
PIP4P2	0.000262435	Phosphatidylinositol-4,5-bisphosphate 4-phosphatase OS=Sus scrofa OX=9823 GN=PIP4P2 PE=4 SV=1
POP1	0	ribonucleases P/MRP protein subunit POP1 isoform X1 OS=Vulpes vulpes OX=9627 GN=POP1 PE=4 SV=1
ADGRB1	3.08642e-14	(raccoon dog) hypothetical protein OS=Nyctereutes procyonoides OX=34880 GN=NYPRO_LOCUS26784 PE=4 SV=1
HYKK	0	hydroxylysine kinase isoform X2 OS=Vulpes vulpes OX=9627 GN=HYKK PE=4 SV=1
CHD7	0	DNA helicase OS=Vulpes vulpes OX=9627 GN=CHD7 PE=4 SV=1
TMEM68	0	transmembrane protein 68 isoform X3 OS=Vulpes vulpes OX=9627 GN=TMEM68 PE=4 SV=1
ACAN	0	Aggrecan core protein OS=Canis lupus familiaris OX=9615 GN=ACAN PE=3 SV=3
MAFA	3.67881e-06	(raccoon dog) hypothetical protein OS=Nyctereutes procyonoides OX=34880 GN=NYPRO_LOCUS26815 PE=4 SV=1
SPNS1	0	protein spinster homolog 1 OS=Vulpes vulpes OX=9627 GN=SPNS1 PE=3 SV=1
GNG13	5.31445e-05	guanine nucleotide-binding protein G(I)/G(S)/G(O) subunit gamma-13 OS=Panthera pardus OX=9691 GN=GNG13 PE=4 SV=1
UMOD	0	Uromodulin OS=Vulpes vulpes OX=9627 GN=UMOD PE=4 SV=1
ACSM5	1.49346e-05	Uncharacterized protein OS=Ovis aries OX=9940 GN=JEQ12_012391 PE=4 SV=1
ITGAL	0	integrin alpha-L isoform X2 OS=Vulpes vulpes OX=9627 GN=ITGAL PE=3 SV=1
PPIL6	0	(raccoon dog) hypothetical protein OS=Nyctereutes procyonoides OX=34880 GN=NYPRO_LOCUS11015 PE=4 SV=1
IL27	6.21421e-11	interleukin-27 subunit alpha OS=Vulpes vulpes OX=9627 GN=IL27 PE=4 SV=1
RABGEF1	0	rab5 GDP/GTP exchange factor isoform X1 OS=Vulpes vulpes OX=9627 GN=LOC112934124 PE=4 SV=1
DBR06_SOUSAS610112	1.25882e-07	DNA-directed RNA polymerase III subunit RPC9 OS=Sousa chinensis OX=103600 GN=DBR06_SOUSAS610112 PE=3 SV=1
CNK3/IPCEF1	0	(raccoon dog) hypothetical protein OS=Nyctereutes procyonoides OX=34880 GN=NYPRO_LOCUS24349 PE=4 SV=1
ROGDI	9.99201e-15	Protein rogdi homolog OS=Acinonyx jubatus OX=32536 GN=ROGDI PE=3 SV=1
JMJD8	2.22045e-16	(raccoon dog) hypothetical protein OS=Nyctereutes procyonoides OX=34880 GN=NYPRO_LOCUS16136 PE=4 SV=1
SMG1	2.22045e-15	Non-specific serine/threonine protein kinase OS=Vulpes vulpes OX=9627 GN=SMG1 PE=3 SV=1
IQCK	0	IQ domain-containing protein K isoform X3 OS=Vulpes vulpes OX=9627 GN=IQCK PE=4 SV=1
BAZ1B	0	tyrosine-protein kinase BAZ1B OS=Vulpes vulpes OX=9627 GN=BAZ1B PE=4 SV=1
LIMK1	5.79668e-08	Non-specific serine/threonine protein kinase OS=Vulpes vulpes OX=9627 GN=LIMK1 PE=3 SV=1
COQ7	1.07248e-13	5-demethoxyubiquinone hydroxylase, mitochondrial OS=Felis catus OX=9685 GN=COQ7 PE=3 SV=1
SFT2D1	0	Vesicle transport protein OS=Vulpes vulpes OX=9627 GN=SFT2D1 PE=3 SV=1
LRCH4	0	leucine-rich repeat and calponin homology domain-containing protein 4 isoform X2 OS=Vulpes vulpes OX=9627 GN=LRCH4 PE=4 SV=1
IL4R	0	Interleukin-4 receptor subunit alpha OS=Canis lupus familiaris OX=9615 GN=IL4R PE=3 SV=1
SCIN	0	Adseverin OS=Vulpes vulpes OX=9627 GN=SCIN PE=3 SV=1
E4f1	0	transcription factor E4F1 isoform X3 OS=Vulpes vulpes OX=9627 GN=E4F1 PE=4 SV=1
MRPL18	2.03604e-09	39S ribosomal protein L18, mitochondrial isoform X1 OS=Vulpes vulpes OX=9627 GN=MRPL18 PE=4 SV=1
TXNDC11	0	thioredoxin domain-containing protein 11 OS=Vulpes vulpes OX=9627 GN=TXNDC11 PE=4 SV=1
ZNF629	4.88498e-15	Uncharacterized protein OS=Diceros bicornis minor OX=77932 GN=HPG69_005182 PE=4 SV=1
PMM2	0.000331739	Phosphomannomutase OS=Canis lupus familiaris OX=9615 GN=PMM2 PE=3 SV=2
PLEKHG1	0	pleckstrin homology domain-containing family G member 1 OS=Vulpes vulpes OX=9627 GN=PLEKHG1 PE=4 SV=1
LMF1	0	Lipase maturation factor OS=Vulpes vulpes OX=9627 GN=LMF1 PE=3 SV=1
PPIL4	1.61147e-11	(raccoon dog) hypothetical protein OS=Nyctereutes procyonoides OX=34880 GN=NYPRO_LOCUS24314 PE=4 SV=1
RBFOX1	8.70958e-07	RNA binding protein fox-1 homolog 1 OS=Canis lupus familiaris OX=9615 GN=RBFOX1 PE=4 SV=3
TRAP1	0	heat shock protein 75 kDa, mitochondrial OS=Vulpes vulpes OX=9627 GN=TRAP1 PE=3 SV=1
SLC22A3	0	Solute carrier family 22 member 3 OS=Canis lupus familiaris OX=9615 GN=SLC22A3 PE=3 SV=3
C6orf118	1.45028e-12	uncharacterized protein C6orf118 homolog OS=Vulpes vulpes OX=9627 GN=CUNH6orf118 PE=4 SV=1
SLC2A12	0	solute carrier family 2, facilitated glucose transporter member 12 isoform X1 OS=Vulpes vulpes OX=9627 GN=SLC2A12 PE=3 SV=1
BBS9	0	protein PTHB1 isoform X1 OS=Vulpes vulpes OX=9627 GN=BBS9 PE=4 SV=1
GP2	0	pancreatic secretory granule membrane major glycoprotein GP2 isoform X1 OS=Vulpes vulpes OX=9627 GN=GP2 PE=4 SV=1
SRRT	0	Arsenite-resistance protein 2 OS=Acinonyx jubatus OX=32536 GN=SRRT PE=3 SV=1
GLA	0	Alpha-galactosidase OS=Vulpes vulpes OX=9627 GN=GLA PE=3 SV=1
GINM1	0	Glycoprotein integral membrane 1 OS=Canis lupus familiaris OX=9615 GN=GINM1 PE=4 SV=2
SEMA5B	9.25112e-09	(raccoon dog) hypothetical protein OS=Nyctereutes procyonoides OX=34880 GN=NYPRO_LOCUS3526 PE=4 SV=1
TSR3	0	18S rRNA aminocarboxypropyltransferase OS=Physeter macrocephalus OX=9755 GN=TSR3 PE=3 SV=1
Cd2bp2	1.11022e-16	CD2 cytoplasmic tail binding protein 2 OS=Canis lupus familiaris OX=9615 GN=CD2BP2 PE=4 SV=1
TRRAP	1.0321e-09	Transformation/transcription domain associated protein OS=Canis lupus familiaris OX=9615 GN=TRRAP PE=4 SV=1
AMDHD2	0	N-acetylglucosamine-6-phosphate deacetylase OS=Vulpes vulpes OX=9627 GN=AMDHD2 PE=3 SV=1
MAP3K5	0	Mitogen-activated protein kinase kinase kinase OS=Vulpes vulpes OX=9627 GN=MAP3K5 PE=3 SV=1
RHBDF1	0	(raccoon dog) hypothetical protein OS=Nyctereutes procyonoides OX=34880 GN=NYPRO_LOCUS16101 PE=4 SV=1
ZDHHC4	3.14156e-10	Palmitoyltransferase OS=Vulpes vulpes OX=9627 GN=ZDHHC4 PE=3 SV=1
GPRC5B	4.17659e-10	G-protein coupled receptor family C group 5 member B OS=Vulpes vulpes OX=9627 GN=GPRC5B PE=4 SV=1
CUNH6orf163	1.02849e-06	uncharacterized protein C6orf163 homolog OS=Vulpes vulpes OX=9627 GN=CUNH6orf163 PE=4 SV=1
SGK1	0.000137269	serine/threonine-protein kinase Sgk1 isoform X3 OS=Vulpes vulpes OX=9627 GN=SGK1 PE=3 SV=1
BRAT1	0	BRCA1-associated ATM activator 1 isoform X2 OS=Vulpes vulpes OX=9627 GN=BRAT1 PE=4 SV=1
NUBP1	0	Cytosolic Fe-S cluster assembly factor NUBP1 OS=Vulpes vulpes OX=9627 GN=NUBP1 PE=3 SV=1
MRPL28	0	(raccoon dog) hypothetical protein OS=Nyctereutes procyonoides OX=34880 GN=NYPRO_LOCUS16118 PE=4 SV=1
DLG1	1.22125e-14	disks large homolog 1 isoform X5 OS=Vulpes vulpes OX=9627 GN=DLG1 PE=3 SV=1
ZNF597	0	zinc finger protein 597 OS=Vulpes vulpes OX=9627 GN=ZNF597 PE=4 SV=1
MIS18A	4.44089e-16	protein Mis18-alpha OS=Vulpes vulpes OX=9627 GN=MIS18A PE=4 SV=1
LAT2	3.08642e-14	Linker for activation of T cells family member 2 OS=Canis lupus familiaris OX=9615 GN=LAT2 PE=4 SV=3
C7orf50	2.89704e-07	uncharacterized protein C7orf50 homolog isoform X2 OS=Vulpes vulpes OX=9627 GN=CUNH7orf50 PE=4 SV=1
SRRM2	0	serine/arginine repetitive matrix protein 2 isoform X2 OS=Vulpes vulpes OX=9627 GN=SRRM2 PE=4 SV=1
KREMEN2	0	(raccoon dog) hypothetical protein OS=Nyctereutes procyonoides OX=34880 GN=NYPRO_LOCUS16235 PE=4 SV=1
HACE1	0	(raccoon dog) hypothetical protein OS=Nyctereutes procyonoides OX=34880 GN=NYPRO_LOCUS10975 PE=4 SV=1
Mepce	0	RNA methyltransferase OS=Vulpes vulpes OX=9627 GN=MEPCE PE=3 SV=1
GTF2I	0	Ral transcription factor IIi OS=Canis lupus familiaris OX=9615 GN=GTF2I PE=4 SV=1
TMEM242	0	Transmembrane protein 242 OS=Vulpes vulpes OX=9627 GN=TMEM242 PE=3 SV=1
PPL	0	periplakin isoform X2 OS=Vulpes vulpes OX=9627 GN=PPL PE=4 SV=1
WIPF3	8.13245e-09	(raccoon dog) hypothetical protein OS=Nyctereutes procyonoides OX=34880 GN=NYPRO_LOCUS27044 PE=4 SV=1
TPST1	0	Protein-tyrosine sulfotransferase OS=Vulpes vulpes OX=9627 GN=TPST1 PE=3 SV=1
SERAC1	1.34337e-13	protein SERAC1 isoform X1 OS=Vulpes vulpes OX=9627 GN=SERAC1 PE=4 SV=1
ZNF213	6.93847e-07	zinc finger protein 213 isoform X1 OS=Vulpes vulpes OX=9627 GN=ZNF213 PE=4 SV=1
AIG1	2.95633e-06	androgen-induced gene 1 protein isoform X3 OS=Enhydra lutris kenyoni OX=391180 GN=LOC111147633 PE=3 SV=1
ADAT2	0	Deaminase domain-containing protein 1 OS=Vulpes vulpes OX=9627 GN=ADAT2 PE=3 SV=1
ITGAM	0	integrin alpha-M isoform X1 OS=Vulpes vulpes OX=9627 GN=ITGAM PE=3 SV=1
GTF2H5	5.19624e-07	General transcription and DNA repair factor IIH subunit TFB5 OS=Sus scrofa OX=9823 GN=GTF2H5 PE=3 SV=1
AUTS2	0	(raccoon dog) hypothetical protein OS=Nyctereutes procyonoides OX=34880 GN=NYPRO_LOCUS16870 PE=4 SV=1
INO80E	0	INO80 complex subunit E OS=Pteropus alecto OX=9402 GN=PAL_GLEAN10011865 PE=4 SV=1
FUT9	0	alpha-(1,3)-fucosyltransferase 9 isoform X1 OS=Vulpes vulpes OX=9627 GN=FUT9 PE=3 SV=1
QPRT	1.38152e-07	Nicotinate-nucleotide pyrophosphorylase [carboxylating] OS=Vulpes vulpes OX=9627 GN=QPRT PE=3 SV=1
ZKSCAN5	0	Uncharacterized protein OS=Camelus ferus OX=419612 GN=CB1_000055003 PE=4 SV=1
CACNA1H	0.000159707	voltage-dependent T-type calcium channel subunit alpha-1H OS=Vulpes vulpes OX=9627 GN=CACNA1H PE=4 SV=1
SCFD2	4.33342e-12	Sec1 family domain containing 2 OS=Canis lupus familiaris OX=9615 GN=SCFD2 PE=4 SV=1
PDPN	1.56619e-12	podoplanin isoform X2 OS=Vulpes vulpes OX=9627 GN=PDPN PE=4 SV=1
YIPF7	0	protein YIPF7 OS=Vulpes vulpes OX=9627 GN=YIPF7 PE=4 SV=1
RNF212	0	probable E3 SUMO-protein ligase RNF212 isoform X2 OS=Vulpes vulpes OX=9627 GN=RNF212 PE=4 SV=1
KLF3	0	Krueppel-like factor 3 OS=Vulpes vulpes OX=9627 GN=KLF3 PE=4 SV=1
ANK2	0	ankyrin-2 isoform X31 OS=Acinonyx jubatus OX=32536 GN=ANK2 PE=4 SV=1
ZBTB11	0	Zinc finger and BTB domain containing 11 OS=Ursus maritimus OX=29073 GN=ZBTB11 PE=4 SV=1
HERC6	0	probable E3 ubiquitin-protein ligase HERC6 isoform X1 OS=Vulpes vulpes OX=9627 GN=HERC6 PE=4 SV=1
IMPG2	0	Interphotoreceptor matrix proteoglycan OS=Lynx pardinus OX=191816 GN=LYPA_23C005220 PE=3 SV=1
LIN54	0.000950701	protein lin-54 homolog isoform X4 OS=Panthera pardus OX=9691 GN=LIN54 PE=3 SV=1
APBB2	1.73428e-11	Amyloid beta protein binding family B member 2 OS=Canis lupus familiaris OX=9615 GN=APBB2 PE=4 SV=1
CNOT6L	0	Poly(A)-specific ribonuclease OS=Zalophus californianus OX=9704 GN=CNOT6L PE=3 SV=1
CFAP74	0	cilia- and flagella-associated protein 74 isoform X5 OS=Vulpes vulpes OX=9627 GN=CFAP74 PE=4 SV=1
FRAS1	0	extracellular matrix protein FRAS1 OS=Vulpes vulpes OX=9627 GN=FRAS1 PE=3 SV=1
ATP8A1	0	Phospholipid-transporting ATPase OS=Canis lupus familiaris OX=9615 GN=ATP8A1 PE=3 SV=2
Gabrg1	0	gamma-aminobutyric acid receptor subunit gamma-1 OS=Vulpes vulpes OX=9627 GN=GABRG1 PE=3 SV=1
CEP135	0	(raccoon dog) hypothetical protein OS=Nyctereutes procyonoides OX=34880 GN=NYPRO_LOCUS1716 PE=4 SV=1
IBSP	0	Bone sialoprotein 2 OS=Vulpes vulpes OX=9627 GN=IBSP PE=4 SV=1
RFC4	9.65006e-13	AAA domain-containing protein OS=Gulo gulo OX=48420 GN=BN2614_LOCUS2 PE=3 SV=1
TBC1D14	0	KIAA0232 OS=Canis lupus familiaris OX=9615 GN=KIAA0232 PE=4 SV=3
CSN3	6.08426e-07	Kappa-casein OS=Vulpes vulpes OX=9627 GN=CSN3 PE=3 SV=1
PEX14	0	Peroxin-14 OS=Canis lupus familiaris OX=9615 GN=PEX14 PE=3 SV=2
NWD2	7.7911e-12	NACHT and WD repeat domain containing 2 OS=Myotis myotis OX=51298 GN=mMyoMyo1_014275 PE=4 SV=1
RUFY3	9.62526e-11	RUN and FYVE domain containing 3 OS=Canis lupus familiaris OX=9615 GN=RUFY3 PE=4 SV=1
ZFYVE28	0	Zinc finger FYVE-type containing 28 OS=Canis lupus familiaris OX=9615 GN=ZFYVE28 PE=3 SV=1
FRYL	0	protein furry homolog-like isoform X2 OS=Vulpes vulpes OX=9627 GN=FRYL PE=4 SV=1
SCARB2	9.10383e-15	Scavenger receptor class B member 2 OS=Ailuropoda melanoleuca OX=9646 GN=SCARB2 PE=3 SV=1
CNGA1	0	Cyclic nucleotide-gated cation channel 1 OS=Vulpes vulpes OX=9627 GN=CNGA1 PE=3 SV=1
TBCK	0	TBC1 domain containing kinase OS=Canis lupus familiaris OX=9615 GN=TBCK PE=4 SV=2
DSPP	0	dentin sialophosphoprotein OS=Vulpes vulpes OX=9627 GN=DSPP PE=4 SV=1
HOXA11	0	Homeobox A11 OS=Felis catus OX=9685 GN=HOXA11 PE=3 SV=3
NSUN7	0	putative methyltransferase NSUN7 OS=Vulpes vulpes OX=9627 GN=NSUN7 PE=3 SV=1
CLSTN1	0	Calsyntenin 1 OS=Canis lupus familiaris OX=9615 GN=CLSTN1 PE=4 SV=2
WDR19	0.000885574	WD repeat-containing protein 19 isoform X1 OS=Vulpes vulpes OX=9627 GN=WDR19 PE=4 SV=1
GRID2	0	Uncharacterized protein (Fragment) OS=Macaca mulatta OX=9544 GN=EGK_15922 PE=4 SV=1
DDX56	0	RNA helicase OS=Vulpes vulpes OX=9627 GN=DDX56 PE=4 SV=1
PRDM2	1.06712e-08	PR domain zinc finger protein 2 isoform X2 OS=Ursus arctos horribilis OX=116960 GN=PRDM2 PE=4 SV=1
LEF1	6.39488e-14	HMG box domain-containing protein OS=Bos mutus OX=72004 GN=E5288_WYG011888 PE=3 SV=1
CPED1	0	(raccoon dog) hypothetical protein OS=Nyctereutes procyonoides OX=34880 GN=NYPRO_LOCUS27156 PE=4 SV=1
MTHFR	3.19235e-11	(raccoon dog) hypothetical protein OS=Nyctereutes procyonoides OX=34880 GN=NYPRO_LOCUS11097 PE=4 SV=1
ACOX3	0	Acyl-coenzyme A oxidase OS=Vulpes vulpes OX=9627 GN=ACOX3 PE=3 SV=1
ALB	1.49436e-13	serum albumin OS=Vulpes vulpes OX=9627 GN=ALB PE=4 SV=1
Unc5c	0	Netrin receptor UNC5 OS=Vulpes vulpes OX=9627 GN=UNC5C PE=3 SV=1
Slc35e2a	0	Solute carrier family 35 member E2B OS=Canis lupus familiaris OX=9615 GN=SLC35E2B PE=4 SV=1
LZIC	0	Leucine zipper and CTNNBIP1 domain-containing protein OS=Bos mutus OX=72004 GN=E5288_WYG004879 PE=3 SV=1
ODAM	0	Apin OS=Canis lupus familiaris OX=9615 GN=ODAM PE=3 SV=1
HES2	1.00805e-10	(raccoon dog) hypothetical protein OS=Nyctereutes procyonoides OX=34880 GN=NYPRO_LOCUS22142 PE=4 SV=1
CRACD	0	AIR carboxylase OS=Canis lupus familiaris OX=9615 GN=PAICS PE=3 SV=1
TRMT10C	4.0206e-07	Mitochondrial ribonuclease P protein 1 OS=Vulpes vulpes OX=9627 GN=TRMT10C PE=4 SV=1
BMP2K	2.34083e-07	BMP2 inducible kinase OS=Canis lupus familiaris OX=9615 GN=BMP2K PE=4 SV=1
TLR6	6.21725e-15	toll-like receptor 6 OS=Vulpes vulpes OX=9627 GN=TLR6 PE=3 SV=1
OTOP1	0	(raccoon dog) hypothetical protein OS=Nyctereutes procyonoides OX=34880 GN=NYPRO_LOCUS8707 PE=4 SV=1
IGF2BP3	0.000317852	Insulin like growth factor 2 mRNA binding protein 3 OS=Canis lupus familiaris OX=9615 GN=IGF2BP3 PE=3 SV=1
ASZ1	0	Ankyrin repeat, SAM and basic leucine zipper domain-containing protein 1 OS=Vulpes vulpes OX=9627 GN=ASZ1 PE=4 SV=1
LRIT3	0	leucine-rich repeat, immunoglobulin-like domain and transmembrane domain-containing protein 3 OS=Vulpes vulpes OX=9627 GN=LRIT3 PE=4 SV=1
CSN2	2.62049e-10	Beta-casein OS=Vulpes vulpes OX=9627 GN=CSN2 PE=3 SV=1
LCORL	0	ligand-dependent nuclear receptor corepressor-like protein isoform X3 OS=Enhydra lutris kenyoni OX=391180 GN=LOC111149047 PE=4 SV=1
ZBTB49	0	Zinc finger and BTB domain containing 49 OS=Canis lupus familiaris OX=9615 GN=ZBTB49 PE=4 SV=3
SLC10A6	2.83484e-12	solute carrier family 10 member 6 OS=Vulpes vulpes OX=9627 GN=SLC10A6 PE=3 SV=1
COMMD8	0	COMM domain containing 8 OS=Canis lupus familiaris OX=9615 GN=COMMD8 PE=4 SV=1
PCGF3	0	polycomb group RING finger protein 3 isoform X2 OS=Vulpes vulpes OX=9627 GN=PCGF3 PE=4 SV=1
NMU	6.23556e-08	(raccoon dog) hypothetical protein OS=Nyctereutes procyonoides OX=34880 GN=NYPRO_LOCUS1720 PE=4 SV=1
PDCL2	0.000111922	Phosducin like 2 OS=Lynx canadensis OX=61383 PE=3 SV=1
SLC10A4	0	sodium/bile acid cotransporter 4 OS=Vulpes vulpes OX=9627 GN=SLC10A4 PE=3 SV=1
MORC3	0	MORC family CW-type zinc finger protein 3 isoform X1 OS=Vulpes vulpes OX=9627 GN=MORC3 PE=4 SV=1
GPR157	0	G-protein coupled receptor 157 OS=Vulpes vulpes OX=9627 GN=GPR157 PE=4 SV=1
KLHL5	0	Kelch like family member 5 OS=Canis lupus familiaris OX=9615 GN=KLHL5 PE=4 SV=1
BRSK1	0	serine/threonine-protein kinase BRSK1 isoform X2 OS=Vulpes vulpes OX=9627 GN=BRSK1 PE=4 SV=1
KLK12	0	kallikrein-12 isoform X2 OS=Vulpes vulpes OX=9627 GN=KLK12 PE=4 SV=1
CHD9	0.00116807	DNA helicase OS=Vulpes vulpes OX=9627 GN=CHD9 PE=4 SV=1
Bsph1	5.77316e-15	(raccoon dog) hypothetical protein OS=Nyctereutes procyonoides OX=34880 GN=NYPRO_LOCUS25216 PE=4 SV=1
CCDC62	0	coiled-coil domain-containing protein 62 isoform X2 OS=Vulpes vulpes OX=9627 GN=CCDC62 PE=4 SV=1
Drd3	0	D(3) dopamine receptor OS=Vulpes vulpes OX=9627 GN=DRD3 PE=3 SV=1
HNF1A	0	hepatocyte nuclear factor 1-alpha isoform X2 OS=Vulpes vulpes OX=9627 GN=HNF1A PE=3 SV=1
DDC	0	Dopa decarboxylase OS=Canis lupus familiaris OX=9615 GN=DDC PE=3 SV=1
RASAL1	0.000742046	rasGAP-activating-like protein 1 OS=Vulpes vulpes OX=9627 GN=RASAL1 PE=4 SV=1
WSB2	7.14467e-05	WD repeat and SOCS box-containing protein 2 OS=Vulpes vulpes OX=9627 GN=WSB2 PE=4 SV=1
NOD2	0	Nucleotide binding oligomerization domain containing 2 OS=Canis lupus familiaris OX=9615 GN=NOD2 PE=4 SV=1
KCNA7	0	Potassium voltage-gated channel subfamily A member 7 OS=Camelus dromedarius OX=9838 GN=Cadr_000012004 PE=4 SV=1
RASIP1	0	(raccoon dog) hypothetical protein OS=Nyctereutes procyonoides OX=34880 GN=NYPRO_LOCUS25185 PE=4 SV=1
CNGB1	0	Cng4c protein OS=Lynx pardinus OX=191816 GN=LYPA_23C012288 PE=4 SV=1
FASTK	0	fas-activated serine/threonine kinase isoform X1 OS=Vulpes vulpes OX=9627 GN=FASTK PE=4 SV=1
FAM71E2	0	protein FAM71E2 OS=Vulpes vulpes OX=9627 GN=FAM71E2 PE=4 SV=1
ACAP2	1.95397e-09	arf-GAP with coiled-coil, ANK repeat and PH domain-containing protein 2 OS=Vulpes vulpes OX=9627 GN=ACAP2 PE=4 SV=1
Shisa7	0	protein shisa-7 OS=Vulpes vulpes OX=9627 GN=SHISA7 PE=4 SV=1
PPP6R1	1.40266e-05	serine/threonine-protein phosphatase 6 regulatory subunit 1 isoform X2 OS=Vulpes vulpes OX=9627 GN=PPP6R1 PE=3 SV=1
CCDC63	0	coiled-coil domain-containing protein 63 OS=Vulpes vulpes OX=9627 GN=CCDC63 PE=4 SV=1
RAD9B	4.44089e-16	RAD9 checkpoint clamp component B OS=Canis lupus familiaris OX=9615 GN=RAD9B PE=3 SV=1
KRTAP24-1	9.4369e-15	keratin-associated protein 24-1 OS=Vulpes vulpes OX=9627 GN=LOC112909483 PE=3 SV=1
HRC	0	sarcoplasmic reticulum histidine-rich calcium-binding protein OS=Vulpes vulpes OX=9627 GN=HRC PE=4 SV=1
SYT3	8.21914e-05	synaptotagmin-3 OS=Vulpes vulpes OX=9627 GN=SYT3 PE=4 SV=1
ALG3	0	Dol-P-Man:Man(5)GlcNAc(2)-PP-Dol alpha-1,3-mannosyltransferase OS=Canis lupus familiaris OX=9615 GN=ALG3 PE=3 SV=1
GRAMD1A	2.65713e-07	GRAM domain containing 1A OS=Canis lupus familiaris OX=9615 GN=GRAMD1A PE=4 SV=1
ZFHX3	0	zinc finger homeobox protein 3 OS=Vulpes vulpes OX=9627 GN=ZFHX3 PE=4 SV=1
COX7A1	3.40345e-05	uncharacterized protein LOC112810750 OS=Callorhinus ursinus OX=34884 GN=LOC112810750 PE=3 SV=1
COX17	7.06835e-12	uncharacterized protein LOC115938140 OS=Leptonychotes weddellii OX=9713 GN=LOC115938140 PE=3 SV=1
ZNF428	1.82077e-14	zinc finger protein 428 OS=Vulpes vulpes OX=9627 GN=ZNF428 PE=4 SV=1
TBCB	0	Tubulin folding cofactor B OS=Ursus maritimus OX=29073 GN=TBCB PE=4 SV=1
RBL2	6.66134e-16	RB transcriptional corepressor like 2 OS=Canis lupus familiaris OX=9615 GN=RBL2 PE=3 SV=2
NKD1	0	Protein naked cuticle homolog OS=Vulpes vulpes OX=9627 GN=NKD1 PE=3 SV=1
IQCA1L	0	IQ and AAA domain-containing protein 1-like OS=Vulpes vulpes OX=9627 GN=IQCA1L PE=4 SV=1
MBTPS1	0	membrane-bound transcription factor site-1 protease OS=Vulpes vulpes OX=9627 GN=MBTPS1 PE=4 SV=1
KCTD19	0	BTB/POZ domain-containing protein KCTD19 OS=Vulpes vulpes OX=9627 GN=KCTD19 PE=4 SV=1
ERFL	1.11022e-16	(raccoon dog) hypothetical protein OS=Nyctereutes procyonoides OX=34880 GN=NYPRO_LOCUS25384 PE=4 SV=1
LYPD4	0	ly6/PLAUR domain-containing protein 4 isoform X1 OS=Vulpes vulpes OX=9627 GN=LYPD4 PE=4 SV=1
PXN	0	(raccoon dog) hypothetical protein OS=Nyctereutes procyonoides OX=34880 GN=NYPRO_LOCUS7152 PE=4 SV=1
DHX34	0	probable ATP-dependent RNA helicase DHX34 OS=Vulpes vulpes OX=9627 GN=DHX34 PE=4 SV=1
ANKRD27	0	ankyrin repeat domain-containing protein 27 OS=Vulpes vulpes OX=9627 GN=ANKRD27 PE=4 SV=1
MTFP1	3.60556e-12	Mitochondrial 18 kDa protein OS=Vulpes vulpes OX=9627 GN=MTFP1 PE=3 SV=1
GNAO1	4.93659e-07	guanine nucleotide-binding protein G(O) subunit alpha isoform X1 OS=Acinonyx jubatus OX=32536 GN=GNAO1 PE=4 SV=1
CCDC50	0	coiled-coil domain-containing protein 50 OS=Vulpes vulpes OX=9627 GN=CCDC50 PE=4 SV=1
NLRP5	0	NLR family pyrin domain containing 5 OS=Canis lupus familiaris OX=9615 GN=NLRP5 PE=3 SV=3
FAM185A	0	(raccoon dog) hypothetical protein OS=Nyctereutes procyonoides OX=34880 GN=NYPRO_LOCUS19923 PE=4 SV=1
FTO	0	Alpha-ketoglutarate-dependent dioxygenase FTO OS=Vulpes vulpes OX=9627 GN=FTO PE=3 SV=1
ST3GAL6	0	type 2 lactosamine alpha-2,3-sialyltransferase isoform X1 OS=Odobenus rosmarus divergens OX=9708 GN=ST3GAL6 PE=3 SV=1
HEATR3	6.66134e-16	HEAT repeat-containing protein 3 OS=Cricetulus griseus OX=10029 GN=I79_005614 PE=4 SV=1
HECTD4	3.08071e-05	probable E3 ubiquitin-protein ligase HECTD4 isoform X5 OS=Vulpes vulpes OX=9627 GN=HECTD4 PE=4 SV=1
TERB1	0	telomere repeats-binding bouquet formation protein 1 OS=Vulpes vulpes OX=9627 GN=TERB1 PE=4 SV=1
Ift81	0	intraflagellar transport protein 81 homolog isoform X2 OS=Vulpes vulpes OX=9627 GN=IFT81 PE=4 SV=1
SFSWAP	3.26445e-08	splicing factor, suppressor of white-apricot homolog isoform X2 OS=Vulpes vulpes OX=9627 GN=SFSWAP PE=4 SV=1
KLK9	4.84952e-09	Kallikrein F OS=Canis lupus familiaris OX=9615 GN=KLK9 PE=2 SV=1
C16orf95	1.54865e-11	uncharacterized protein C16orf95 homolog OS=Vulpes vulpes OX=9627 GN=CUNH16orf95 PE=4 SV=1
IQCD	7.92699e-14	(raccoon dog) hypothetical protein OS=Nyctereutes procyonoides OX=34880 GN=NYPRO_LOCUS7194 PE=4 SV=1
UBE3B	2.20324e-07	HECT-type E3 ubiquitin transferase OS=Callorhinus ursinus OX=34884 GN=UBE3B PE=4 SV=1
WDR88	7.9746e-11	WD repeat domain 88 OS=Canis lupus familiaris OX=9615 GN=WDR88 PE=4 SV=1
CIAO2B	8.54428e-13	Cytosolic iron-sulfur assembly component 2B OS=Loxodonta africana OX=9785 GN=CIAO2B PE=3 SV=1
NFKBID	0.00042565	CAP-Gly domain-containing linker protein 3 OS=Pteropus alecto OX=9402 GN=PAL_GLEAN10001200 PE=4 SV=1
CCDC9	0	Coiled-coil domain containing 9 OS=Canis lupus familiaris OX=9615 GN=CCDC9 PE=4 SV=3
PLEKHA4	1.74462e-06	pleckstrin homology domain-containing family A member 4 isoform X1 OS=Vulpes vulpes OX=9627 GN=PLEKHA4 PE=4 SV=1
Vps9d1	0	VPS9 domain-containing protein 1 isoform X2 OS=Vulpes vulpes OX=9627 GN=VPS9D1 PE=4 SV=1
SUDS3	1.41931e-12	Uncharacterized protein OS=Ovis aries OX=9940 GN=JEQ12_007309 PE=4 SV=1
KIF17	0	Kinesin-like protein OS=Vulpes vulpes OX=9627 GN=KIF17 PE=3 SV=1
Proser3	0	uncharacterized protein C19orf55 homolog isoform X1 OS=Ursus maritimus OX=29073 GN=PROSER3 PE=4 SV=1
SF3A1	0	Splicing factor 3a subunit 1 OS=Ailuropoda melanoleuca OX=9646 GN=SF3A1 PE=4 SV=1
ALKBH6	9.76996e-15	AlkB-like protein 6 OS=Rousettus aegyptiacus OX=9407 GN=HJG63_000593 PE=4 SV=1
Gas8	0	Dynein regulatory complex subunit 4 OS=Vulpes vulpes OX=9627 GN=GAS8 PE=3 SV=1
OSGIN1	6.11849e-07	oxidative stress-induced growth inhibitor 1 OS=Vulpes vulpes OX=9627 GN=OSGIN1 PE=4 SV=1
DMPK	0	Non-specific serine/threonine protein kinase OS=Canis lupus familiaris OX=9615 GN=DMPK PE=3 SV=1
IL34	0	Interleukin 34 OS=Canis lupus familiaris OX=9615 GN=IL34 PE=4 SV=1
CD37	1.27121e-12	Tetraspanin OS=Vulpes vulpes OX=9627 GN=CD37 PE=3 SV=1
ZFP1	2.51302e-08	zinc finger protein 1 homolog isoform X4 OS=Delphinapterus leucas OX=9749 GN=ZFP1 PE=4 SV=1
Tsks	0	testis-specific serine kinase substrate OS=Vulpes vulpes OX=9627 GN=TSKS PE=4 SV=1
DHODH	0.000258107	Dihydroorotate dehydrogenase (quinone), mitochondrial OS=Vulpes vulpes OX=9627 GN=DHODH PE=3 SV=1
LYPD5	5.97092e-07	ly6/PLAUR domain-containing protein 5 OS=Vulpes vulpes OX=9627 GN=LYPD5 PE=4 SV=1
KNTC1	1.25566e-07	kinetochore-associated protein 1 OS=Vulpes vulpes OX=9627 GN=KNTC1 PE=4 SV=1
BICRA	3.90903e-08	(raccoon dog) hypothetical protein OS=Nyctereutes procyonoides OX=34880 GN=NYPRO_LOCUS25223 PE=4 SV=1
HSPB6	0	Heat shock protein family B (small) member 6 OS=Canis lupus familiaris OX=9615 GN=HSPB6 PE=3 SV=3
TCTN1	0	tectonic-1 isoform X1 OS=Vulpes vulpes OX=9627 GN=TCTN1 PE=3 SV=1
EIF2B1	0	Translation initiation factor eIF-2B subunit alpha OS=Vulpes vulpes OX=9627 GN=EIF2B1 PE=3 SV=1
RIPOR1	1.66533e-15	rho family-interacting cell polarization regulator 1 isoform X1 OS=Vulpes vulpes OX=9627 GN=RIPOR1 PE=3 SV=1
HNRNPUL1	0	Receptor protein-tyrosine kinase OS=Camelus ferus OX=419612 GN=CB1_001276008 PE=3 SV=1
ALDH16A1	0	Aldehyde dehydrogenase family 16 member A1 OS=Vulpes vulpes OX=9627 GN=ALDH16A1 PE=3 SV=1
Arl6ip4	0.000320452	ADP-ribosylation factor-like protein 6-interacting protein 4 OS=Vulpes vulpes OX=9627 GN=ARL6IP4 PE=3 SV=1
CFAP73	0	Cilia and flagella associated protein 73 OS=Canis lupus familiaris OX=9615 GN=CFAP73 PE=4 SV=1
TEPP	4.69934e-05	testis, prostate and placenta-expressed protein OS=Vulpes vulpes OX=9627 GN=TEPP PE=4 SV=1
Ceacam16	4.44089e-16	CEA cell adhesion molecule 16, tectorial membrane component OS=Canis lupus familiaris OX=9615 GN=CEACAM16 PE=4 SV=2
Pinlyp	0	phospholipase A2 inhibitor and Ly6/PLAUR domain-containing protein OS=Vulpes vulpes OX=9627 GN=PINLYP PE=3 SV=1
ORC6	0	origin recognition complex subunit 6 OS=Vulpes vulpes OX=9627 GN=ORC6 PE=3 SV=1
MVD	0	Diphosphomevalonate decarboxylase OS=Vulpes vulpes OX=9627 GN=MVD PE=3 SV=1
TAOK3	0	serine/threonine-protein kinase TAO3 isoform X1 OS=Vulpes vulpes OX=9627 GN=TAOK3 PE=4 SV=1
VPS35	0.000191054	VPS35 retromer complex component OS=Ficedula albicollis OX=59894 GN=VPS35 PE=4 SV=1
DTX1	9.07507e-10	E3 ubiquitin-protein ligase OS=Bos taurus OX=9913 GN=DTX1 PE=3 SV=2
Peg3	0	paternally-expressed gene 3 protein isoform X2 OS=Vulpes vulpes OX=9627 GN=PEG3 PE=4 SV=1
C2CD6	0	C2 calcium-dependent domain-containing protein 6 OS=Vulpes vulpes OX=9627 GN=C2CD6 PE=4 SV=1
FANCA	0	(raccoon dog) hypothetical protein OS=Nyctereutes procyonoides OX=34880 GN=NYPRO_LOCUS22079 PE=4 SV=1
ZNRF1	7.61616e-11	Zinc and ring finger 1 OS=Ailuropoda melanoleuca OX=9646 GN=ZNRF1 PE=4 SV=1
ZBTB32	0	zinc finger and BTB domain-containing protein 32 OS=Vulpes vulpes OX=9627 GN=ZBTB32 PE=4 SV=1
DMRTC2	0	40S ribosomal protein S19 OS=Pteropus alecto OX=9402 GN=PAL_GLEAN10000984 PE=3 SV=1
TMEM231	0	Transmembrane protein 231 OS=Vulpes vulpes OX=9627 GN=TMEM231 PE=3 SV=1
MYO3B	0	Myosin IIIB OS=Canis lupus familiaris OX=9615 GN=MYO3B PE=3 SV=3
CIBAR2	0.000176871	protein FAM92B isoform X1 OS=Vulpes vulpes OX=9627 GN=FAM92B PE=4 SV=1
ADGRG5	0	adhesion G-protein coupled receptor G5 OS=Vulpes vulpes OX=9627 GN=ADGRG5 PE=4 SV=1
PTGIR	0	prostacyclin receptor OS=Vulpes vulpes OX=9627 GN=PTGIR PE=3 SV=1
Pus1	5.5495e-09	(raccoon dog) hypothetical protein OS=Nyctereutes procyonoides OX=34880 GN=NYPRO_LOCUS7332 PE=4 SV=1
ZNF613	4.82947e-14	zinc finger protein 605 isoform X1 OS=Vulpes vulpes OX=9627 GN=LOC112911590 PE=4 SV=1
ZNF830	0.000243974	Coiled-coil domain-containing protein 16 OS=Vulpes vulpes OX=9627 GN=ZNF830 PE=4 SV=1
RNF24	4.44089e-15	RING finger protein 24 isoform X2 OS=Physeter macrocephalus OX=9755 GN=RNF24 PE=4 SV=1
Tox2	2.22045e-16	TOX high mobility group box family member 2 OS=Canis lupus familiaris OX=9615 GN=TOX2 PE=4 SV=1
BPIFB6	0	BPI fold-containing family B member 6 OS=Vulpes vulpes OX=9627 GN=BPIFB6 PE=4 SV=1
RASSF2	4.55191e-15	Ras association domain family member 2 OS=Suricata suricatta OX=37032 GN=RASSF2 PE=4 SV=1
FASTKD5	0.00102367	FAST kinase domain-containing protein 5, mitochondrial OS=Vulpes vulpes OX=9627 GN=FASTKD5 PE=4 SV=1
STXBP4	1.42109e-13	syntaxin-binding protein 4 isoform X2 OS=Vulpes vulpes OX=9627 GN=STXBP4 PE=4 SV=1
WIPI1	5.96522e-05	(raccoon dog) hypothetical protein OS=Nyctereutes procyonoides OX=34880 GN=NYPRO_LOCUS1436 PE=4 SV=1
CRLS1	0	cardiolipin synthase (CMP-forming) isoform X2 OS=Ursus arctos horribilis OX=116960 GN=CRLS1 PE=3 SV=1
NPLOC4	1.14205e-05	NPL4 homolog, ubiquitin recognition factor OS=Equus caballus OX=9796 GN=NPLOC4 PE=4 SV=2
FBXO47	0	F-box only protein 47 OS=Vulpes vulpes OX=9627 GN=FBXO47 PE=4 SV=1
ZNF207	0	BUB3-interacting and GLEBS motif-containing protein ZNF207 OS=Camelus dromedarius OX=9838 GN=Cadr_000019322 PE=4 SV=1
LPIN3	0	Phosphatidate phosphatase OS=Vulpes vulpes OX=9627 GN=LPIN3 PE=3 SV=1
CDK5RAP1	0	CDK5 regulatory subunit-associated protein 1 OS=Vulpes vulpes OX=9627 GN=CDK5RAP1 PE=3 SV=1
SPAG4	0	sperm-associated antigen 4 protein isoform X6 OS=Vulpes vulpes OX=9627 GN=SPAG4 PE=4 SV=1
OAZ3	3.33067e-16	(raccoon dog) hypothetical protein OS=Nyctereutes procyonoides OX=34880 GN=NYPRO_LOCUS25949 PE=4 SV=1
PHF20	2.55151e-12	Uncharacterized protein OS=Ovis aries OX=9940 GN=JEQ12_004603 PE=4 SV=1
ADNP	0	Dolichol-phosphate mannose synthase subunit 1 OS=Pteropus alecto OX=9402 GN=PAL_GLEAN10024481 PE=3 SV=1
SETDB1	0	histone-lysine N-methyltransferase SETDB1 isoform X1 OS=Vulpes vulpes OX=9627 GN=SETDB1 PE=4 SV=1
GFRA4	1.33615e-12	(raccoon dog) hypothetical protein OS=Nyctereutes procyonoides OX=34880 GN=NYPRO_LOCUS2406 PE=4 SV=1
SCPEP1	0	Carboxypeptidase OS=Vulpes vulpes OX=9627 GN=SCPEP1 PE=3 SV=1
ARFGEF2	0	brefeldin A-inhibited guanine nucleotide-exchange protein 2 isoform X1 OS=Vulpes vulpes OX=9627 GN=ARFGEF2 PE=4 SV=1
UTP18	0.000151076	U3 small nucleolar RNA-associated protein 18 homolog OS=Vulpes vulpes OX=9627 GN=UTP18 PE=4 SV=1
HCRT	1.06084e-06	Orexin OS=Rhinolophus ferrumequinum OX=59479 GN=mRhiFer1_006237 PE=3 SV=1
RAD21L1	0	(raccoon dog) hypothetical protein OS=Nyctereutes procyonoides OX=34880 GN=NYPRO_LOCUS2359 PE=4 SV=1
ARFRP1	4.68935e-11	(raccoon dog) hypothetical protein OS=Nyctereutes procyonoides OX=34880 GN=NYPRO_LOCUS1917 PE=4 SV=1
CSTL1	0	cystatin-like 1 OS=Vulpes vulpes OX=9627 GN=CSTL1 PE=4 SV=1
KIF18B	0	Uncharacterized protein OS=Ovis aries OX=9940 GN=JEQ12_002658 PE=4 SV=1
TRIM37	1.04002e-06	E3 ubiquitin-protein ligase TRIM37 isoform X2 OS=Vulpes vulpes OX=9627 GN=TRIM37 PE=4 SV=1
ADAM33	0	disintegrin and metalloproteinase domain-containing protein 33 OS=Vulpes vulpes OX=9627 GN=ADAM33 PE=4 SV=1
SPDL1	0	Protein Spindly OS=Vulpes vulpes OX=9627 GN=SPDL1 PE=3 SV=1
ATXN7L3	0.000174181	UBF1 factor (Fragment) OS=Crocuta crocuta OX=9678 GN=Ubtf_0 PE=3 SV=1
Bpifb4	2.44249e-14	Long palate, lung and nasal epithelium carcinoma-associated protein 4-like protein (Fragment) OS=Camelus ferus OX=419612 GN=CB1_000408028 PE=4 SV=1
MNT	0	max-binding protein MNT OS=Vulpes vulpes OX=9627 GN=MNT PE=4 SV=1
E2F1	0	N-terminal EF-hand calcium binding protein 3 OS=Canis lupus familiaris OX=9615 GN=NECAB3 PE=3 SV=3
LDLRAD1	2.37425e-05	(raccoon dog) hypothetical protein OS=Nyctereutes procyonoides OX=34880 GN=NYPRO_LOCUS22255 PE=4 SV=1
ANKRD60	0	ankyrin repeat domain-containing protein 60 OS=Vulpes vulpes OX=9627 GN=ANKRD60 PE=4 SV=1
Bpifa3	7.94566e-08	BPI fold containing family A member 3 OS=Canis lupus familiaris OX=9615 GN=BPIFA3 PE=4 SV=3
DTD1	2.637e-12	D-aminoacyl-tRNA deacylase OS=Callorhinus ursinus OX=34884 GN=LOC112828073 PE=3 SV=1
PLEKHH3	0	pleckstrin homology domain-containing family H member 3 isoform X3 OS=Panthera pardus OX=9691 GN=LOC109258528 PE=4 SV=1
BCAS3	0	breast carcinoma-amplified sequence 3 isoform X2 OS=Vulpes vulpes OX=9627 GN=BCAS3 PE=4 SV=1
Nup85	6.16258e-06	Nuclear pore complex protein Nup85 OS=Vulpes vulpes OX=9627 GN=NUP85 PE=3 SV=1
GAST	1.4766e-14	Big gastrin OS=Vulpes vulpes OX=9627 GN=GAST PE=3 SV=1
TPX2	0	TPX2 microtubule nucleation factor OS=Canis lupus familiaris OX=9615 GN=TPX2 PE=3 SV=3
ZFP64	2.84093e-05	zinc finger protein 64 isoform X4 OS=Vulpes vulpes OX=9627 GN=ZFP64 PE=4 SV=1
NSFL1C	0	NSFL1 cofactor OS=Molossus molossus OX=27622 GN=HJG59_013313 PE=4 SV=1
CACNA1G	0	Voltage-dependent T-type calcium channel subunit alpha OS=Vulpes vulpes OX=9627 GN=CACNA1G PE=3 SV=1
Rptor	0	regulatory-associated protein of mTOR isoform X1 OS=Vulpes vulpes OX=9627 GN=RPTOR PE=3 SV=1
SLC4A11	0	sodium bicarbonate transporter-like protein 11 isoform X1 OS=Vulpes vulpes OX=9627 GN=SLC4A11 PE=3 SV=1
ITGAE	0	Uncharacterized protein OS=Ovis aries OX=9940 GN=JEQ12_003182 PE=4 SV=1
FGGY	1.00811e-08	FGGY carbohydrate kinase domain-containing protein isoform X3 OS=Vulpes vulpes OX=9627 GN=FGGY PE=3 SV=1
UNC119	2.22045e-16	Protein unc-119 homolog A OS=Canis lupus familiaris OX=9615 GN=UNC119 PE=3 SV=1
BPIFA2	2.53493e-07	BPI fold containing family A member 2 OS=Canis lupus familiaris OX=9615 GN=BPIFA2 PE=4 SV=2
CD79B	0	B-cell antigen receptor complex-associated protein beta chain OS=Vulpes vulpes OX=9627 GN=CD79B PE=4 SV=1
SEZ6	0	seizure protein 6 homolog isoform X2 OS=Vulpes vulpes OX=9627 GN=SEZ6 PE=4 SV=1
Meioc	0.000916777	meiosis-specific coiled-coil domain-containing protein MEIOC OS=Vulpes vulpes OX=9627 GN=MEIOC PE=4 SV=1
PLCB1	0	1-phosphatidylinositol 4,5-bisphosphate phosphodiesterase OS=Vulpes vulpes OX=9627 GN=PLCB1 PE=4 SV=1
SMIM26	8.19627e-07	(raccoon dog) hypothetical protein OS=Nyctereutes procyonoides OX=34880 GN=NYPRO_LOCUS2498 PE=4 SV=1
ZNF217	0	(raccoon dog) hypothetical protein OS=Nyctereutes procyonoides OX=34880 GN=NYPRO_LOCUS2024 PE=4 SV=1
Itgb4	0	Integrin beta OS=Vulpes vulpes OX=9627 GN=ITGB4 PE=3 SV=1
ANGPT4	0	angiopoietin-4 isoform X1 OS=Ursus arctos horribilis OX=116960 GN=ANGPT4 PE=4 SV=1
Hsf5	1.3376e-12	Heat shock transcription factor 5 OS=Canis lupus familiaris OX=9615 GN=HSF5 PE=3 SV=1
Ctnnbl1	2.22045e-16	beta-catenin-like protein 1 OS=Callorhinus ursinus OX=34884 GN=LOC112827355 PE=4 SV=1
C20orf85	5.98945e-06	uncharacterized protein C20orf85 homolog OS=Vulpes vulpes OX=9627 GN=CUNH20orf85 PE=4 SV=1
Crnkl1	0	Crooked neck pre-mRNA splicing factor 1 OS=Macaca mulatta OX=9544 GN=CRNKL1 PE=4 SV=1
EFCAB5	0	EF-hand calcium-binding domain-containing protein 5 OS=Vulpes vulpes OX=9627 GN=EFCAB5 PE=4 SV=1
ATAD5	3.76421e-12	ATPase family AAA domain-containing protein 5 OS=Vulpes vulpes OX=9627 GN=ATAD5 PE=4 SV=1
RGS19	2.01731e-06	Regulator of G protein signaling 19 OS=Canis lupus familiaris OX=9615 GN=RGS19 PE=4 SV=2
MAP3K14	7.37299e-13	Mitogen-activated protein kinase kinase kinase 14 OS=Vulpes vulpes OX=9627 GN=MAP3K14 PE=3 SV=1
HOXB9	1.98782e-06	Homeobox B9 OS=Canis lupus familiaris OX=9615 GN=HOXB9 PE=4 SV=1
CFAP97D1	0	CFAP97 domain containing 1 OS=Ailuropoda melanoleuca OX=9646 GN=CFAP97D1 PE=3 SV=1
TCEA2	0	transcription elongation factor A protein 2 isoform X1 OS=Vulpes vulpes OX=9627 GN=TCEA2 PE=3 SV=1
EVI5	0	ecotropic viral integration site 5 protein homolog isoform X4 OS=Vulpes vulpes OX=9627 GN=EVI5 PE=4 SV=1
XRN2	0	5'-3' exoribonuclease OS=Enhydra lutris kenyoni OX=391180 GN=LOC111141389 PE=3 SV=1
BTBD3	0	BTB domain containing 3 OS=Equus caballus OX=9796 GN=BTBD3 PE=4 SV=2
CCDC57	1.11022e-15	coiled-coil domain-containing protein 57 isoform X4 OS=Vulpes vulpes OX=9627 GN=CCDC57 PE=4 SV=1
SPATA20	0	Spermatogenesis-associated protein 20 OS=Vulpes vulpes OX=9627 GN=SPATA20 PE=4 SV=1
CTNS	1.16312e-07	cystinosin isoform X1 OS=Vulpes vulpes OX=9627 GN=CTNS PE=3 SV=1
MGAT5B	0	Alpha-1,6-mannosyl-glycoprotein 6-beta-N-acetylglucosaminyltransferase OS=Canis lupus familiaris OX=9615 GN=MGAT5B PE=3 SV=2
VMP1	0	vacuole membrane protein 1 isoform X1 OS=Vulpes vulpes OX=9627 GN=VMP1 PE=4 SV=1
TRMT6	0	tRNA (adenine(58)-N(1))-methyltransferase non-catalytic subunit TRM6 OS=Vulpes vulpes OX=9627 GN=TRMT6 PE=3 SV=1
C17orf50	2.04464e-05	(raccoon dog) hypothetical protein OS=Nyctereutes procyonoides OX=34880 GN=NYPRO_LOCUS813 PE=4 SV=1
ICAM2	2.16995e-11	intercellular adhesion molecule 2 isoform X1 OS=Vulpes vulpes OX=9627 GN=ICAM2 PE=3 SV=1
SLC25A19	5.9112e-07	MIF4G domain-containing protein OS=Diceros bicornis minor OX=77932 GN=HPG69_006084 PE=3 SV=1
HOXB5	0	Homeobox B5 OS=Sus scrofa OX=9823 GN=HOXB5 PE=3 SV=1
PARD3B	0	Par-3 family cell polarity regulator beta OS=Canis lupus familiaris OX=9615 GN=PARD3B PE=3 SV=2
Taok1	0	TAO kinase 1 OS=Ailuropoda melanoleuca OX=9646 GN=TAOK1 PE=4 SV=1
RECQL5	0	ATP-dependent DNA helicase OS=Vulpes vulpes OX=9627 GN=RECQL5 PE=3 SV=1
CCDC88C	0	(raccoon dog) hypothetical protein OS=Nyctereutes procyonoides OX=34880 GN=NYPRO_LOCUS21406 PE=4 SV=1
ASXL3	1.10913e-07	putative Polycomb group protein ASXL3 OS=Vulpes vulpes OX=9627 GN=ASXL3 PE=3 SV=1
CELF4	2.22045e-16	CUGBP Elav-like family member 4 isoform X18 OS=Vulpes vulpes OX=9627 GN=CELF4 PE=3 SV=1
RIT2	4.1448e-12	Ras like without CAAX 2 OS=Ailuropoda melanoleuca OX=9646 GN=RIT2 PE=4 SV=1
LIN52	7.33425e-05	Protein lin-52 homolog OS=Acinonyx jubatus OX=32536 GN=LIN52 PE=3 SV=1
CCDC175	0	coiled-coil domain-containing protein 175 OS=Vulpes vulpes OX=9627 GN=CCDC175 PE=4 SV=1
PTGR2	0	(raccoon dog) hypothetical protein OS=Nyctereutes procyonoides OX=34880 GN=NYPRO_LOCUS21527 PE=4 SV=1
UFD1	0	ubiquitin recognition factor in ER-associated degradation protein 1 isoform X2 OS=Ovis aries OX=9940 GN=UFD1 PE=3 SV=1
PPM1A	0	Protein phosphatase, Mg2+/Mn2+ dependent 1A OS=Canis lupus familiaris OX=9615 GN=PPM1A PE=3 SV=1
MBD1	1.26901e-08	methyl-CpG-binding domain protein 1 isoform X5 OS=Vulpes vulpes OX=9627 GN=MBD1 PE=4 SV=1
Klhl22	0	Kelch-like protein 22 OS=Ursus arctos horribilis OX=116960 GN=KLHL22 PE=4 SV=1
DYM	1.43185e-12	Dymeclin OS=Canis lupus familiaris OX=9615 GN=DYM PE=3 SV=1
MEP1B	1.21791e-13	(raccoon dog) hypothetical protein OS=Nyctereutes procyonoides OX=34880 GN=NYPRO_LOCUS7711 PE=4 SV=1
KATNAL2	0	Katanin p60 ATPase-containing subunit A-like 2 OS=Vulpes vulpes OX=9627 GN=KATNAL2 PE=3 SV=1
TOP3B	0	DNA topoisomerase OS=Vulpes vulpes OX=9627 GN=TOP3B PE=3 SV=1
ARVCF	1.00413e-09	armadillo repeat protein deleted in velo-cardio-facial syndrome isoform X3 OS=Vulpes vulpes OX=9627 GN=ARVCF PE=3 SV=1
Dtna	4.14335e-13	Dystrobrevin OS=Vulpes vulpes OX=9627 GN=DTNA PE=3 SV=1
EML5	7.43849e-15	EMAP like 5 OS=Canis lupus familiaris OX=9615 GN=EML5 PE=4 SV=2
XRCC3	0	(raccoon dog) hypothetical protein OS=Nyctereutes procyonoides OX=34880 GN=NYPRO_LOCUS21294 PE=4 SV=1
TGFB3	1.14353e-13	Latency-associated peptide OS=Vulpes vulpes OX=9627 GN=TGFB3 PE=3 SV=1
SYNE2	0	nesprin-2 isoform X2 OS=Vulpes vulpes OX=9627 GN=SYNE2 PE=3 SV=1
SYT16	0	synaptotagmin-16 isoform X2 OS=Vulpes vulpes OX=9627 GN=SYT16 PE=4 SV=1
SIX6OS1	1.78315e-05	protein SIX6OS1 isoform X2 OS=Vulpes vulpes OX=9627 GN=CUNH14orf39 PE=4 SV=1
OSBPL1A	0	Oxysterol-binding protein OS=Vulpes vulpes OX=9627 GN=OSBPL1A PE=3 SV=1
Rsph14	0	radial spoke head 14 homolog OS=Vulpes vulpes OX=9627 GN=RSPH14 PE=4 SV=1
INO80C	0	INO80 complex subunit C isoform X1 OS=Vulpes vulpes OX=9627 GN=INO80C PE=4 SV=1
ISCA2	4.9416e-13	Iron-sulfur cluster assembly 2 OS=Rhinolophus ferrumequinum OX=59479 GN=mRhiFer1_006978 PE=4 SV=1
RPS6KA5	0	Ribosomal protein S6 kinase OS=Vulpes vulpes OX=9627 GN=RPS6KA5 PE=3 SV=1
PPP1R13B	0	apoptosis-stimulating of p53 protein 1 isoform X1 OS=Vulpes vulpes OX=9627 GN=PPP1R13B PE=4 SV=1
TOMM20L	7.25864e-13	TOMM20-like protein 1 OS=Vulpes vulpes OX=9627 GN=TOMM20L PE=3 SV=1
ADCK1	0	uncharacterized aarF domain-containing protein kinase 1 isoform X1 OS=Vulpes vulpes OX=9627 GN=ADCK1 PE=3 SV=1
HCRTR1	0	Hypocretin receptor type 1 OS=Vulpes vulpes OX=9627 GN=HCRTR1 PE=3 SV=1
HRH4	0	histamine H4 receptor isoform X1 OS=Vulpes vulpes OX=9627 GN=HRH4 PE=3 SV=1
Trabd2b	7.82192e-05	TraB domain containing 2B OS=Canis lupus familiaris OX=9615 GN=TRABD2B PE=3 SV=3
NPC1	0	NPC intracellular cholesterol transporter 1 OS=Vulpes vulpes OX=9627 GN=NPC1 PE=3 SV=1
THAP7	4.38882e-10	THAP-type domain-containing protein OS=Bos mutus OX=72004 GN=E5288_WYG019107 PE=3 SV=1
Ttll5	1.50102e-13	(raccoon dog) hypothetical protein OS=Nyctereutes procyonoides OX=34880 GN=NYPRO_LOCUS21487 PE=4 SV=1
NAPG	1.53206e-10	gamma-soluble NSF attachment protein OS=Vulpes vulpes OX=9627 GN=NAPG PE=3 SV=1
LRRC9	0	leucine-rich repeat-containing protein 9 isoform X1 OS=Vulpes vulpes OX=9627 GN=LRRC9 PE=4 SV=1
C22orf15	5.08664e-05	uncharacterized protein C22orf15 homolog OS=Vulpes vulpes OX=9627 GN=CUNH22orf15 PE=4 SV=1
RNF125	1.65135e-12	(raccoon dog) hypothetical protein OS=Nyctereutes procyonoides OX=34880 GN=NYPRO_LOCUS7714 PE=4 SV=1
BCR	0	breakpoint cluster region protein OS=Vulpes vulpes OX=9627 GN=BCR PE=4 SV=1
KLC1	0	Kinesin light chain OS=Bos taurus OX=9913 GN=KLC1 PE=3 SV=1
ACTR10	0	actin-related protein 10 OS=Vulpes vulpes OX=9627 GN=ACTR10 PE=3 SV=1
FAM161B	3.67096e-08	FAM161 centrosomal protein B OS=Canis lupus familiaris OX=9615 GN=FAM161B PE=3 SV=3
EVL	1.21014e-14	Ena/VASP-like protein OS=Zalophus californianus OX=9704 GN=EVL PE=3 SV=2
BOLL	5.43121e-13	Boule homolog, RNA binding protein OS=Canis lupus familiaris OX=9615 GN=BOLL PE=4 SV=3
SNAP29	6.66134e-16	synaptosomal-associated protein 29 OS=Vulpes vulpes OX=9627 GN=SNAP29 PE=4 SV=1
Rcor1	8.9575e-12	REST corepressor 1 OS=Ursus maritimus OX=29073 GN=RCOR1 PE=4 SV=1
ZNF410	7.76621e-11	Uncharacterized protein (Fragment) OS=Sousa chinensis OX=103600 GN=DBR06_SOUSAS5810097 PE=4 SV=1
ZDHHC8	0	Palmitoyltransferase OS=Canis lupus familiaris OX=9615 GN=ZDHHC8 PE=3 SV=2
ELP2	0.000817371	Elongator complex protein 2 OS=Vulpes vulpes OX=9627 GN=ELP2 PE=3 SV=1
MTCL1	3.33067e-16	(raccoon dog) hypothetical protein OS=Nyctereutes procyonoides OX=34880 GN=NYPRO_LOCUS7827 PE=4 SV=1
TM4SF20	0	transmembrane 4 L6 family member 20 OS=Vulpes vulpes OX=9627 GN=TM4SF20 PE=3 SV=1
Pomt2	0	Dolichyl-phosphate-mannose--protein mannosyltransferase OS=Vulpes vulpes OX=9627 GN=POMT2 PE=3 SV=1
CCDC196	0	putative coiled-coil domain-containing protein 196 OS=Vulpes vulpes OX=9627 GN=CCDC196 PE=4 SV=1
KIAA1328	1.66428e-09	protein hinderin isoform X3 OS=Vulpes vulpes OX=9627 GN=KIAA1328 PE=4 SV=1
SLC38A6	0	(raccoon dog) hypothetical protein OS=Nyctereutes procyonoides OX=34880 GN=NYPRO_LOCUS21659 PE=4 SV=1
BZW2	0	Basic leucine zipper and W2 domain-containing protein 2 isoform 4 OS=Camelus ferus OX=419612 GN=CB1_001566005 PE=3 SV=1
CIDEA	0.000628671	Cell death inducing DFFA like effector a OS=Canis lupus familiaris OX=9615 GN=CIDEA PE=4 SV=1
Pias2	0	E3 SUMO-protein ligase PIAS2 isoform X5 OS=Ursus arctos horribilis OX=116960 GN=PIAS2 PE=3 SV=1
NAA30	0	N-alpha-acetyltransferase 30 OS=Vulpes vulpes OX=9627 GN=NAA30 PE=3 SV=1
Sptlc2	9.10383e-15	serine palmitoyltransferase 2 isoform X1 OS=Vulpes vulpes OX=9627 GN=SPTLC2 PE=3 SV=1
NEK9	0	serine/threonine-protein kinase Nek9 OS=Vulpes vulpes OX=9627 GN=NEK9 PE=3 SV=1
Rbfox2	0.000982251	RNA binding protein fox-1 homolog OS=Rousettus aegyptiacus OX=9407 GN=HJG63_016458 PE=4 SV=1
Fam118a	8.88178e-16	Family with sequence similarity 118 member A OS=Equus caballus OX=9796 GN=FAM118A PE=3 SV=1
TRIM63	0	E3 ubiquitin-protein ligase TRIM63 isoform X1 OS=Vulpes vulpes OX=9627 GN=TRIM63 PE=4 SV=1
Ccdc38	0	coiled-coil domain-containing protein 38 OS=Vulpes vulpes OX=9627 GN=CCDC38 PE=4 SV=1
CFAP54	4.58604e-11	cilia- and flagella-associated protein 54 isoform X1 OS=Vulpes vulpes OX=9627 GN=CFAP54 PE=4 SV=1
USP15	0	Ubiquitin carboxyl-terminal hydrolase OS=Vulpes vulpes OX=9627 GN=USP15 PE=3 SV=1
HDAC10	0	histone deacetylase 10 isoform X1 OS=Vulpes vulpes OX=9627 GN=HDAC10 PE=4 SV=1
TMEM19	0	Transmembrane protein 19 OS=Canis lupus familiaris OX=9615 GN=RAB21 PE=3 SV=2
WBP2NL	2.53157e-08	postacrosomal sheath WW domain-binding protein OS=Vulpes vulpes OX=9627 GN=WBP2NL PE=4 SV=1
ARSA	0	arylsulfatase A OS=Vulpes vulpes OX=9627 GN=ARSA PE=3 SV=1
Abi1	2.24529e-07	abl interactor 1 isoform X5 OS=Vulpes vulpes OX=9627 GN=ABI1 PE=3 SV=1
SVIL	1.77636e-15	(raccoon dog) hypothetical protein OS=Nyctereutes procyonoides OX=34880 GN=NYPRO_LOCUS12953 PE=4 SV=1
PNPLA3	0	(raccoon dog) hypothetical protein OS=Nyctereutes procyonoides OX=34880 GN=NYPRO_LOCUS9838 PE=4 SV=1
BAZ2B	0	bromodomain adjacent to zinc finger domain protein 2B isoform X2 OS=Vulpes vulpes OX=9627 GN=BAZ2B PE=3 SV=1
RIC8B	3.31144e-11	RIC8 guanine nucleotide exchange factor B OS=Canis lupus familiaris OX=9615 GN=RIC8B PE=3 SV=2
ARFGAP3	0	ADP ribosylation factor GTPase activating protein 3 OS=Canis lupus familiaris OX=9615 GN=ARFGAP3 PE=4 SV=2
NTNG1	6.30381e-08	Netrin G1 OS=Equus caballus OX=9796 GN=NTNG1 PE=4 SV=1
NET1	0	(raccoon dog) hypothetical protein OS=Nyctereutes procyonoides OX=34880 GN=NYPRO_LOCUS11808 PE=4 SV=1
MRTFA	0	Myocardin related transcription factor A OS=Canis lupus familiaris OX=9615 GN=MRTFA PE=4 SV=1
Ankrd16	0	Ankyrin repeat domain 16 OS=Canis lupus familiaris OX=9615 GN=ANKRD16 PE=4 SV=2
XPNPEP3	0	xaa-Pro aminopeptidase 3 isoform X1 OS=Vulpes vulpes OX=9627 GN=XPNPEP3 PE=4 SV=1
Cdpf1	2.87092e-07	Cysteine-rich DPF motif domain-containing protein 1 OS=Camelus dromedarius OX=9838 GN=Cadr_000017591 PE=3 SV=1
GAD2	0	glutamate decarboxylase 2 OS=Odobenus rosmarus divergens OX=9708 GN=GAD2 PE=3 SV=1
LARGE1	0	LARGE xylosyl- and glucuronyltransferase 1 OS=Canis lupus familiaris OX=9615 GN=LARGE1 PE=4 SV=1
ALG14	3.45497e-07	UDP-N-acetylglucosamine transferase subunit ALG14 homolog isoform X1 OS=Vulpes vulpes OX=9627 GN=ALG14 PE=3 SV=1
Sgsm3	0	RUN and TBC1 domain-containing protein 3 OS=Canis lupus familiaris OX=9615 GN=SGSM3 PE=3 SV=2
OTOGL	0	otogelin-like protein OS=Vulpes vulpes OX=9627 GN=OTOGL PE=4 SV=1
LEMD3	0	(raccoon dog) hypothetical protein OS=Nyctereutes procyonoides OX=34880 GN=NYPRO_LOCUS9652 PE=4 SV=1
OGFOD3	0	2-oxoglutarate and iron dependent oxygenase domain containing 3 OS=Canis lupus familiaris OX=9615 GN=OGFOD3 PE=4 SV=1
ZFC3H1	0	zinc finger C3H1 domain-containing protein OS=Vulpes vulpes OX=9627 GN=ZFC3H1 PE=4 SV=1
BBS10	5.8219e-10	Bardet-Biedl syndrome 10 protein OS=Vulpes vulpes OX=9627 GN=BBS10 PE=4 SV=1
CEP290	0	centrosomal protein of 290 kDa OS=Vulpes vulpes OX=9627 GN=CEP290 PE=4 SV=1
TMEM236	5.59552e-14	transmembrane protein 236 OS=Vulpes vulpes OX=9627 GN=TMEM236 PE=4 SV=1
celf2	0.000102297	CUGBP Elav-like family member 2 OS=Bos taurus OX=9913 GN=CELF2 PE=3 SV=2
TPH2	7.59713e-06	(raccoon dog) hypothetical protein OS=Nyctereutes procyonoides OX=34880 GN=NYPRO_LOCUS9716 PE=4 SV=1
EFCAB6	0	EF-hand calcium-binding domain-containing protein 6 isoform X1 OS=Vulpes vulpes OX=9627 GN=EFCAB6 PE=4 SV=1
VEZT	5.31474e-10	Vezatin OS=Vulpes vulpes OX=9627 GN=VEZT PE=3 SV=1
Syce3	2.50835e-11	synaptonemal complex central element protein 3 OS=Vulpes vulpes OX=9627 GN=SYCE3 PE=4 SV=1
C22orf23	0	UPF0193 protein EVG1 isoform X2 OS=Vulpes vulpes OX=9627 GN=CUNH22orf23 PE=4 SV=1
MYBPC1	0	Myosin binding protein C1 OS=Canis lupus familiaris OX=9615 GN=MYBPC1 PE=4 SV=3
PMCH	1.94139e-06	pro-MCH OS=Ursus maritimus OX=29073 GN=PMCH PE=4 SV=1
Trabd	0	TraB domain containing OS=Ailuropoda melanoleuca OX=9646 GN=TRABD PE=4 SV=1
Tspan8	1.01585e-13	Tetraspanin OS=Vulpes vulpes OX=9627 GN=TSPAN8 PE=3 SV=1
DLX2	1.59095e-13	homeobox protein DLX-2 OS=Vulpes vulpes OX=9627 GN=DLX2 PE=3 SV=1
ASB13	0	ASB13 isoform 3 OS=Pongo abelii OX=9601 GN=CR201_G0018195 PE=4 SV=1
TMPO	0	thymopoietin isoform X3 OS=Vulpes vulpes OX=9627 GN=TMPO PE=3 SV=1
FAM227A	0.000104339	protein FAM227A isoform X2 OS=Vulpes vulpes OX=9627 GN=FAM227A PE=3 SV=1
METTL25	0	methyltransferase-like protein 25 isoform X3 OS=Vulpes vulpes OX=9627 GN=METTL25 PE=4 SV=1
TXN2	4.44089e-16	(raccoon dog) hypothetical protein OS=Nyctereutes procyonoides OX=34880 GN=NYPRO_LOCUS9990 PE=4 SV=1
PMS1	0	PMS1 protein homolog 1 isoform X5 OS=Vulpes vulpes OX=9627 GN=PMS1 PE=3 SV=1
RRP7A	5.41789e-13	ribosomal RNA-processing protein 7 homolog A OS=Vulpes vulpes OX=9627 GN=RRP7A PE=3 SV=1
C1orf94	0	uncharacterized protein C1orf94 homolog OS=Vulpes vulpes OX=9627 GN=CUNH1orf94 PE=4 SV=1
MGAT4C	0	MGAT4 family member C OS=Canis lupus familiaris OX=9615 GN=MGAT4C PE=4 SV=3
SAMM50	9.52244e-09	Uncharacterized protein OS=Bos mutus OX=72004 GN=E5288_WYG005149 PE=3 SV=1
WDR47	0	Chloride channel CLIC-like protein 1 OS=Camelus ferus OX=419612 GN=CB1_000459015 PE=3 SV=1
ARL5B	0.000424525	ADP ribosylation factor like GTPase 5B OS=Molossus molossus OX=27622 GN=HJG59_001000 PE=3 SV=1
NUP37	1.43436e-08	(raccoon dog) hypothetical protein OS=Nyctereutes procyonoides OX=34880 GN=NYPRO_LOCUS14053 PE=4 SV=1
GAS2L3	1.51257e-11	GAS2-like protein 3 isoform X5 OS=Odocoileus virginianus texanus OX=9880 GN=GAS2L3 PE=4 SV=1
TUBGCP6	0	LOW QUALITY PROTEIN: gamma-tubulin complex component 6 OS=Vulpes vulpes OX=9627 GN=TUBGCP6 PE=3 SV=1
CHKA	5.70566e-12	choline kinase alpha isoform X1 OS=Zalophus californianus OX=9704 GN=CHKA PE=4 SV=1
Syt12	0	synaptotagmin-12 OS=Vulpes vulpes OX=9627 GN=SYT12 PE=4 SV=1
NOP2	0.00106051	probable 28S rRNA (Cytosine(4447)-C(5))-methyltransferase OS=Vulpes vulpes OX=9627 GN=NOP2 PE=3 SV=1
YARS2	0	Tyrosine--tRNA ligase OS=Vulpes vulpes OX=9627 GN=YARS2 PE=3 SV=1
CABP4	4.44089e-16	(raccoon dog) hypothetical protein OS=Nyctereutes procyonoides OX=34880 GN=NYPRO_LOCUS2781 PE=4 SV=1
TTC9C	5.48848e-05	tetratricopeptide repeat protein 9C isoform X2 OS=Vulpes vulpes OX=9627 GN=TTC9C PE=4 SV=1
PAX6	0	paired box protein Pax-6 isoform X1 OS=Odocoileus virginianus texanus OX=9880 GN=PAX6 PE=3 SV=1
MS4A5	0	membrane-spanning 4-domains subfamily A member 5-like OS=Vulpes vulpes OX=9627 GN=LOC112935042 PE=3 SV=1
EPS8L2	0	epidermal growth factor receptor kinase substrate 8-like protein 2 isoform X1 OS=Vulpes vulpes OX=9627 GN=EPS8L2 PE=3 SV=1
NAA40	4.97229e-07	N-alpha-acetyltransferase 40 OS=Bos mutus OX=72004 GN=E5288_WYG016279 PE=3 SV=1
CTSD	0	Cathepsin D OS=Vulpes vulpes OX=9627 GN=CTSD PE=3 SV=1
FGF23	0	fibroblast growth factor 23 OS=Vulpes vulpes OX=9627 GN=FGF23 PE=3 SV=1
CBLIF	0	gastric intrinsic factor OS=Vulpes vulpes OX=9627 GN=GIF PE=3 SV=1
ARNTL2	0	Aryl hydrocarbon receptor nuclear translocator like 2 OS=Canis lupus familiaris OX=9615 GN=ARNTL2 PE=4 SV=3
CRACR2A	0	EF-hand calcium-binding domain-containing protein 4B OS=Vulpes vulpes OX=9627 GN=CRACR2A PE=4 SV=1
USH1C	1.11321e-10	harmonin isoform X1 OS=Vulpes vulpes OX=9627 GN=USH1C PE=4 SV=1
CNTF	0	Ciliary neurotrophic factor OS=Vulpes vulpes OX=9627 GN=CNTF PE=3 SV=1
ARFGAP2	1.76192e-13	ADP ribosylation factor GTPase activating protein 2 OS=Canis lupus familiaris OX=9615 GN=ARFGAP2 PE=4 SV=3
Chid1	0.00105998	Chitinase domain containing 1 OS=Canis lupus familiaris OX=9615 GN=CHID1 PE=4 SV=1
SOAT2	0	O-acyltransferase OS=Ursus maritimus OX=29073 GN=SOAT2 PE=3 SV=1
COL2A1	0	Collagen alpha-1(II) chain OS=Pteropus alecto OX=9402 GN=PAL_GLEAN10010022 PE=4 SV=1
CCDC73	0	coiled-coil domain-containing protein 73 OS=Vulpes vulpes OX=9627 GN=CCDC73 PE=4 SV=1
RAG1	2.22045e-16	V(D)J recombination-activating protein 1 OS=Vulpes vulpes OX=9627 GN=RAG1 PE=3 SV=1
GPRC5A	0	retinoic acid-induced protein 3 OS=Vulpes vulpes OX=9627 GN=GPRC5A PE=4 SV=1
PIANP	7.24224e-05	Uncharacterized protein OS=Marmota monax OX=9995 GN=MONAX_5E017728 PE=4 SV=1
CDC42BPG	0	(raccoon dog) hypothetical protein OS=Nyctereutes procyonoides OX=34880 GN=NYPRO_LOCUS2905 PE=4 SV=1
MRGPRF	2.12699e-08	(raccoon dog) hypothetical protein OS=Nyctereutes procyonoides OX=34880 GN=NYPRO_LOCUS2747 PE=4 SV=1
CD5	1.74449e-12	(raccoon dog) hypothetical protein OS=Nyctereutes procyonoides OX=34880 GN=NYPRO_LOCUS3025 PE=4 SV=1
RAG2	0	V(D)J recombination-activating protein 2 OS=Vulpes vulpes OX=9627 GN=RAG2 PE=3 SV=1
TESPA1	0	protein TESPA1 isoform X2 OS=Vulpes vulpes OX=9627 GN=TESPA1 PE=4 SV=1
BICD1	0	protein bicaudal D homolog 1 OS=Leptonychotes weddellii OX=9713 GN=LOC102744096 PE=3 SV=1
MFAP5	0	Microfibril associated protein 5 OS=Canis lupus familiaris OX=9615 GN=MFAP5 PE=3 SV=3
CDC14A	8.88178e-16	Cell division cycle 14A OS=Canis lupus familiaris OX=9615 GN=CDC14A PE=3 SV=1
FBXO36	0	(raccoon dog) hypothetical protein OS=Nyctereutes procyonoides OX=34880 GN=NYPRO_LOCUS19610 PE=4 SV=1
DEAF1	0	DEAF1 transcription factor OS=Canis lupus familiaris OX=9615 GN=DEAF1 PE=4 SV=1
PTPN5	4.98792e-11	Protein-tyrosine-phosphatase OS=Vulpes vulpes OX=9627 GN=PTPN5 PE=4 SV=1
TOP6BL	0	type 2 DNA topoisomerase 6 subunit B-like isoform X1 OS=Vulpes vulpes OX=9627 GN=CUNH11orf80 PE=4 SV=1
FADS1	0	fatty acid desaturase 1 OS=Vulpes vulpes OX=9627 GN=FADS1 PE=3 SV=1
RPAP2	0	RNA polymerase II subunit B1 CTD phosphatase RPAP2 homolog OS=Vulpes vulpes OX=9627 GN=RPAP2 PE=3 SV=1
CATSPER1	7.52069e-09	Cation channel sperm associated 1 OS=Canis lupus familiaris OX=9615 GN=CATSPER1 PE=4 SV=3
TFCP2	0	Transcription factor CP2 OS=Canis lupus familiaris OX=9615 GN=TFCP2 PE=3 SV=2
POLR2G	1.27855e-06	SHS2_Rpb7-N domain-containing protein OS=Sus scrofa OX=9823 GN=POLR2G PE=4 SV=1
CAPRIN2	0	Caprin-2-like OS=Lynx pardinus OX=191816 GN=LYPA_23C014278 PE=3 SV=1
ZFP91	2.20934e-14	ZFP91 zinc finger protein OS=Ictidomys tridecemlineatus OX=43179 GN=Zfp91 PE=4 SV=2
NELL1	0	protein kinase C-binding protein NELL1 isoform X1 OS=Neomonachus schauinslandi OX=29088 GN=NELL1 PE=4 SV=1
RPS6KA4	1.82077e-14	Coiled-coil domain containing 88B OS=Canis lupus familiaris OX=9615 GN=CCDC88B PE=4 SV=1
RHNO1	1.55589e-05	RAD9, HUS1, RAD1-interacting nuclear orphan protein 1 OS=Vulpes vulpes OX=9627 GN=RHNO1 PE=4 SV=1
YAF2	2.07888e-06	Uncharacterized protein OS=Ursus maritimus OX=29073 PE=4 SV=1
Iffo1	0	(raccoon dog) hypothetical protein OS=Nyctereutes procyonoides OX=34880 GN=NYPRO_LOCUS3226 PE=4 SV=1
Ppp1r1a	1.70641e-13	protein phosphatase 1 regulatory subunit 1A isoform X2 OS=Vulpes vulpes OX=9627 GN=PPP1R1A PE=3 SV=1
HES6	2.80132e-05	HES6 isoform 4 OS=Pan troglodytes OX=9598 GN=CK820_G0045462 PE=4 SV=1
HEBP1	8.71733e-06	heme-binding protein 1 OS=Vulpes vulpes OX=9627 GN=HEBP1 PE=3 SV=1
TSPAN9	2.95378e-07	Tetraspanin OS=Vulpes vulpes OX=9627 GN=TSPAN9 PE=3 SV=1
MADD	0	MAP kinase-activating death domain protein OS=Vulpes vulpes OX=9627 GN=MADD PE=3 SV=1
PLCZ	0	Phosphoinositide phospholipase C OS=Canis lupus familiaris OX=9615 GN=PLCZ1 PE=4 SV=3
BIN2	7.46005e-07	bridging integrator 2 isoform X2 OS=Vulpes vulpes OX=9627 GN=BIN2 PE=4 SV=1
PCNX3	2.90901e-11	Pecanex-like protein OS=Vulpes vulpes OX=9627 GN=PCNX3 PE=3 SV=1
TRPM5	1.55431e-15	Transient receptor potential cation channel subfamily M member 5 OS=Canis lupus familiaris OX=9615 GN=TRPM5 PE=4 SV=2
CUNH11orf86	6.66134e-16	uncharacterized protein C11orf86 homolog OS=Vulpes vulpes OX=9627 GN=CUNH11orf86 PE=4 SV=1
RAD52	0	DNA repair protein RAD52 homolog OS=Vulpes vulpes OX=9627 GN=RAD52 PE=3 SV=1
CLEC9A	0	C-type lectin domain family 1 member B OS=Canis lupus familiaris OX=9615 GN=CLEC1B PE=4 SV=2
POLA2	0	DNA polymerase alpha subunit B OS=Vulpes vulpes OX=9627 GN=POLA2 PE=3 SV=1
BHLHE41	0	Uncharacterized protein (Fragment) OS=Diceros bicornis minor OX=77932 GN=HPG69_004243 PE=4 SV=1
CCDC91	9.79197e-10	coiled-coil domain-containing protein 91 isoform X1 OS=Vulpes vulpes OX=9627 GN=CCDC91 PE=4 SV=1
MAPK8IP1	0	Mitogen-activated protein kinase 8 interacting protein 1 OS=Lynx canadensis OX=61383 GN=MAPK8IP1 PE=4 SV=1
SCNN1A	0	amiloride-sensitive sodium channel subunit alpha OS=Vulpes vulpes OX=9627 GN=SCNN1A PE=4 SV=1
PRPF38A	0	Pre-mRNA-splicing factor 38A OS=Rhinopithecus bieti OX=61621 GN=PRPF38A PE=3 SV=1
LTBP3	1.44329e-15	(raccoon dog) hypothetical protein OS=Nyctereutes procyonoides OX=34880 GN=NYPRO_LOCUS2869 PE=4 SV=1
PDE3A	2.54519e-06	Phosphodiesterase OS=Vulpes vulpes OX=9627 GN=PDE3A PE=3 SV=1
ZDHHC13	1.17217e-10	Palmitoyltransferase OS=Vulpes vulpes OX=9627 GN=ZDHHC13 PE=3 SV=1
B3GALT1	1.11022e-16	Hexosyltransferase OS=Vulpes vulpes OX=9627 GN=B3GALT1 PE=3 SV=1
PHB2	6.0052e-12	Prohibitin (Fragment) OS=Crocuta crocuta OX=9678 GN=Phb2 PE=3 SV=1
BCDIN3D	1.31006e-14	RNA methyltransferase OS=Vulpes vulpes OX=9627 GN=BCDIN3D PE=3 SV=1
PRXL2C	4.1047e-06	thioredoxin-like protein AAED1 OS=Vulpes vulpes OX=9627 GN=PRXL2C PE=4 SV=1
FANCC	0	Fanconi anemia group C protein homolog OS=Vulpes vulpes OX=9627 GN=FANCC PE=4 SV=1
CXCL16	0.00072759	C-X-C motif chemokine 16 OS=Vulpes vulpes OX=9627 GN=CXCL16 PE=4 SV=1
NCOR1	0	nuclear receptor corepressor 1 isoform X7 OS=Vulpes vulpes OX=9627 GN=NCOR1 PE=3 SV=1
FBXO39	0	F-box only protein 39 OS=Vulpes vulpes OX=9627 GN=FBXO39 PE=4 SV=1
GLP2R	9.24698e-05	glucagon-like peptide 2 receptor OS=Vulpes vulpes OX=9627 GN=GLP2R PE=4 SV=1
ARHGAP44	0	(raccoon dog) hypothetical protein OS=Nyctereutes procyonoides OX=34880 GN=NYPRO_LOCUS22469 PE=4 SV=1
AK5	0	Nucleoside-diphosphate kinase OS=Vulpes vulpes OX=9627 GN=AK5 PE=3 SV=1
TRPV2	0	transient receptor potential cation channel subfamily V member 2 OS=Vulpes vulpes OX=9627 GN=TRPV2 PE=4 SV=1
ACADVL	0	Acyl-CoA dehydrogenase very long chain OS=Canis lupus familiaris OX=9615 GN=ACADVL PE=3 SV=3
DRG2	0	Developmentally-regulated GTP-binding protein 2 OS=Marmota monax OX=9995 GN=GHT09_010344 PE=4 SV=1
AIPL1	0	Aryl hydrocarbon receptor interacting protein like 1 OS=Canis lupus familiaris OX=9615 GN=AIPL1 PE=4 SV=3
Asgr2	0	Uncharacterized protein OS=Ovis aries OX=9940 GN=JEQ12_003117 PE=4 SV=1
RPAIN	2.06744e-10	(raccoon dog) hypothetical protein OS=Nyctereutes procyonoides OX=34880 GN=NYPRO_LOCUS22619 PE=4 SV=1
MAP2K3	6.21642e-05	dual specificity mitogen-activated protein kinase kinase 3 OS=Vulpes vulpes OX=9627 GN=MAP2K3 PE=3 SV=1
Dnah2	3.30402e-13	dynein heavy chain 2, axonemal isoform X7 OS=Vulpes vulpes OX=9627 GN=DNAH2 PE=3 SV=1
ZNF286A	1.37668e-13	KRAB domain-containing protein OS=Canis lupus familiaris OX=9615 GN=ZNF286A PE=4 SV=1
ZZEF1	0	Zinc finger ZZ-type and EF-hand domain containing 1 OS=Canis lupus familiaris OX=9615 GN=ZZEF1 PE=4 SV=2
CCDC42	0	coiled-coil domain-containing protein 42 OS=Vulpes vulpes OX=9627 GN=CCDC42 PE=4 SV=1
SPECC1	1.15463e-14	cytospin-B isoform X1 OS=Vulpes vulpes OX=9627 GN=SPECC1 PE=4 SV=1
WSCD1	1.02141e-14	WSC domain-containing protein 1 OS=Vulpes vulpes OX=9627 GN=WSCD1 PE=3 SV=1
TMC1	1.11022e-15	Transmembrane channel-like protein (Fragment) OS=Homo sapiens OX=9606 GN=TMC1 PE=2 SV=1
MPRIP	0	(raccoon dog) hypothetical protein OS=Nyctereutes procyonoides OX=34880 GN=NYPRO_LOCUS22376 PE=4 SV=1
ZNF287	0	zinc finger protein 287 OS=Vulpes vulpes OX=9627 GN=ZNF287 PE=4 SV=1
FRMD3	0	FERM domain-containing protein 3 isoform X2 OS=Vulpes vulpes OX=9627 GN=FRMD3 PE=4 SV=1
SPAG17	0	sperm-associated antigen 17 OS=Vulpes vulpes OX=9627 GN=SPAG17 PE=4 SV=1
ELAC2	2.05425e-11	ElaC homolog protein 2 OS=Canis lupus familiaris OX=9615 GN=ELAC2 PE=3 SV=1
PTPDC1	0	protein tyrosine phosphatase domain-containing protein 1 isoform X4 OS=Vulpes vulpes OX=9627 GN=PTPDC1 PE=4 SV=1
SEMA4D	0	semaphorin-4D isoform X2 OS=Vulpes vulpes OX=9627 GN=SEMA4D PE=3 SV=1
GCNT1	0	beta-1,3-galactosyl-O-glycosyl-glycoprotein beta-1,6-N-acetylglucosaminyltransferase OS=Vulpes vulpes OX=9627 GN=GCNT1 PE=4 SV=1
RCL1	2.43973e-05	RNA 3'-terminal phosphate cyclase-like protein OS=Leptonychotes weddellii OX=9713 GN=LOC102747577 PE=4 SV=2
ALOX15B	0	arachidonate 15-lipoxygenase B isoform X1 OS=Vulpes vulpes OX=9627 GN=ALOX15B PE=3 SV=1
BAP18	6.78112e-10	Uncharacterized protein OS=Suricata suricatta OX=37032 PE=4 SV=1
CRNN	0	cornulin OS=Vulpes vulpes OX=9627 GN=CRNN PE=4 SV=1
ULK2	0	Non-specific serine/threonine protein kinase OS=Canis lupus familiaris OX=9615 GN=ULK2 PE=4 SV=2
Tmem220	4.76248e-05	(raccoon dog) hypothetical protein OS=Nyctereutes procyonoides OX=34880 GN=NYPRO_LOCUS22478 PE=4 SV=1
ATPAF2	1.13216e-11	ATP synthase mitochondrial F1 complex assembly factor 2 OS=Vulpes vulpes OX=9627 GN=ATPAF2 PE=3 SV=1
FLCN	0	Folliculin OS=Canis lupus familiaris OX=9615 GN=FLCN PE=3 SV=1
CDCP2	1.45219e-11	CUB domain-containing protein 2 OS=Vulpes vulpes OX=9627 GN=CDCP2 PE=4 SV=1
RBPMS	4.44089e-16	RNA binding protein, mRNA processing factor OS=Macaca mulatta OX=9544 GN=RBPMS PE=2 SV=2
Irf2	0	Interferon regulatory factor 2 OS=Canis lupus familiaris OX=9615 GN=IRF2 PE=4 SV=1
ZMAT4	2.34073e-11	Zinc finger matrin-type 4 OS=Canis lupus familiaris OX=9615 GN=ZMAT4 PE=4 SV=1
PLCD4	0	Phosphoinositide phospholipase C OS=Vulpes vulpes OX=9627 GN=PLCD4 PE=4 SV=1
BAG4	7.93001e-10	BAG family molecular chaperone regulator 4 isoform X2 OS=Vulpes vulpes OX=9627 GN=BAG4 PE=4 SV=1
THAP1	1.39508e-06	THAP domain-containing protein 1 OS=Callorhinus ursinus OX=34884 GN=THAP1 PE=4 SV=1
NRG1	0	pro-neuregulin-1, membrane-bound isoform isoform X4 OS=Vulpes vulpes OX=9627 GN=NRG1 PE=3 SV=1
FGFR1	7.11653e-14	Fibroblast growth factor receptor OS=Vulpes vulpes OX=9627 GN=FGFR1 PE=3 SV=1
MATN1	2.95541e-13	cartilage matrix protein OS=Vulpes vulpes OX=9627 GN=MATN1 PE=4 SV=1
SH2D4A	0	SH2 domain containing 4A OS=Canis lupus familiaris OX=9615 GN=SH2D4A PE=4 SV=1
GOT1L1	0	Aspartate transaminase OS=Vulpes vulpes OX=9627 GN=GOT1L1 PE=3 SV=1
TEX15	2.02163e-11	testis-expressed protein 15 OS=Vulpes vulpes OX=9627 GN=TEX15 PE=3 SV=1
NSD3	0	histone-lysine N-methyltransferase NSD3 isoform X1 OS=Vulpes vulpes OX=9627 GN=NSD3 PE=4 SV=1
SMIM19	0.000212706	Small integral membrane protein 19 OS=Canis lupus familiaris OX=9615 GN=SMIM19 PE=3 SV=2
TACC1	0.000384385	transforming acidic coiled-coil-containing protein 1 isoform X1 OS=Vulpes vulpes OX=9627 GN=TACC1 PE=3 SV=1
SPATA4	0	spermatogenesis-associated protein 4 OS=Vulpes vulpes OX=9627 GN=SPATA4 PE=4 SV=1
CENPU	0.000110132	Centromere protein U OS=Vulpes vulpes OX=9627 GN=CENPU PE=3 SV=1
KLC4	0	Kinesin light chain OS=Ailuropoda melanoleuca OX=9646 GN=KLC4 PE=3 SV=1
PTCRA	0.000905286	(raccoon dog) hypothetical protein OS=Nyctereutes procyonoides OX=34880 GN=NYPRO_LOCUS10640 PE=4 SV=1
MTO1	0	Protein MTO1 homolog, mitochondrial OS=Panthera pardus OX=9691 GN=MTO1 PE=3 SV=1
FBXO9	1.24875e-06	F-box only protein 9 OS=Vulpes vulpes OX=9627 GN=FBXO9 PE=4 SV=1
UBR2	8.30897e-05	E3 ubiquitin-protein ligase OS=Vulpes vulpes OX=9627 GN=UBR2 PE=3 SV=1
XPO5	3.74864e-08	exportin-5 isoform X1 OS=Vulpes vulpes OX=9627 GN=XPO5 PE=4 SV=1
SLC17A5	0	Solute carrier family 17 member 5 OS=Canis lupus familiaris OX=9615 GN=SLC17A5 PE=4 SV=2
UBE3D	7.87814e-13	(raccoon dog) hypothetical protein OS=Nyctereutes procyonoides OX=34880 GN=NYPRO_LOCUS10877 PE=4 SV=1
RSPH9	0	Uncharacterized protein OS=Rousettus aegyptiacus OX=9407 GN=HJG63_007941 PE=4 SV=1
KLHL31	1.00514e-05	kelch-like protein 31 OS=Vulpes vulpes OX=9627 GN=KLHL31 PE=4 SV=1
PRUNE1	1.30784e-13	exopolyphosphatase PRUNE1 isoform X1 OS=Vulpes vulpes OX=9627 GN=PRUNE1 PE=3 SV=1
Mlip	0	Muscular LMNA interacting protein OS=Canis lupus familiaris OX=9615 GN=MLIP PE=4 SV=3
TREML2	1.82077e-14	(raccoon dog) hypothetical protein OS=Nyctereutes procyonoides OX=34880 GN=NYPRO_LOCUS10611 PE=4 SV=1
ADGRF4	4.14568e-12	Adhesion G protein-coupled receptor F4 OS=Macaca mulatta OX=9544 GN=ADGRF4 PE=4 SV=3
IL17A	4.13523e-08	Interleukin 17A OS=Canis lupus familiaris OX=9615 GN=IL17A PE=2 SV=1
COL9A1	0	Collagen type IX alpha 1 chain OS=Canis lupus familiaris OX=9615 GN=COL9A1 PE=4 SV=1
TCTE1	1.50848e-10	T-complex-associated-testis-expressed 1 OS=Canis lupus familiaris OX=9615 GN=TCTE1 PE=4 SV=3
Pax9	9.09957e-08	Paired box protein Pax-9 OS=Canis lupus familiaris OX=9615 GN=PAX9 PE=4 SV=3
AJUBA	0	LIM domain-containing protein ajuba isoform X2 OS=Vulpes vulpes OX=9627 GN=AJUBA PE=4 SV=1
SUPT16H	0	FACT complex subunit OS=Acinonyx jubatus OX=32536 GN=SUPT16H PE=3 SV=1
SALL2	0	Uncharacterized protein (Fragment) OS=Gulo gulo OX=48420 GN=BN2614_LOCUS3 PE=4 SV=1
LRR1	0	(raccoon dog) hypothetical protein OS=Nyctereutes procyonoides OX=34880 GN=NYPRO_LOCUS21787 PE=4 SV=1
Gm527	0	Chromosome 20 C14orf28 homolog OS=Ailuropoda melanoleuca OX=9646 GN=C14orf28 PE=4 SV=1
NDRG2	5.04818e-10	Protein NDRG2 OS=Neotoma lepida OX=56216 GN=A6R68_14897 PE=3 SV=1
IL25	1.20566e-08	MARVEL domain-containing protein OS=Diceros bicornis minor OX=77932 GN=HPG69_002172 PE=3 SV=1
RNF212B	6.66134e-16	RING finger protein 212B isoform X7 OS=Ursus arctos horribilis OX=116960 GN=RNF212B PE=4 SV=1
BAZ1A	0	Bromodomain adjacent to zinc finger domain 1A OS=Canis lupus familiaris OX=9615 GN=BAZ1A PE=4 SV=2
GNPNAT1	1.38799e-10	Glucosamine 6-phosphate N-acetyltransferase OS=Trichechus manatus latirostris OX=127582 GN=LOC101354898 PE=3 SV=1
ABHD12B	4.98751e-11	protein ABHD12B isoform X6 OS=Zalophus californianus OX=9704 GN=ABHD12B PE=4 SV=1
ERO1A	0	Endoplasmic reticulum oxidoreductase 1 alpha OS=Canis lupus familiaris OX=9615 GN=ERO1A PE=3 SV=1
MAP4K5	0	(raccoon dog) hypothetical protein OS=Nyctereutes procyonoides OX=34880 GN=NYPRO_LOCUS21767 PE=4 SV=1
RNASE12	3.88558e-11	probable inactive ribonuclease-like protein 12 OS=Vulpes vulpes OX=9627 GN=RNASE12 PE=3 SV=1
CDKL1	0	cyclin-dependent kinase-like 1 isoform X1 OS=Vulpes vulpes OX=9627 GN=CDKL1 PE=3 SV=1
TBPL2	0	TATA box-binding protein-like protein 2 OS=Vulpes vulpes OX=9627 GN=TBPL2 PE=3 SV=1
VSIG4	1.20681e-13	V-set and immunoglobulin domain-containing protein 4 isoform X4 OS=Vulpes vulpes OX=9627 GN=VSIG4 PE=4 SV=1
MIER1	0	Mesoderm induction early response protein 1 OS=Vulpes vulpes OX=9627 GN=MIER1 PE=4 SV=1
OPN1LW	2.07846e-10	Long-wave-sensitive opsin 1 OS=Vulpes vulpes OX=9627 GN=LOC112911508 PE=3 SV=1
ARR3	5.53879e-11	Retinal cone arrestin-3 OS=Acinonyx jubatus OX=32536 GN=ARR3 PE=3 SV=1
CACNA1F	2.22045e-16	Voltage-dependent L-type calcium channel subunit alpha OS=Vulpes vulpes OX=9627 GN=CACNA1F PE=3 SV=1
MTCP1	0	Mature T cell proliferation 1 OS=Rhinolophus ferrumequinum OX=59479 PE=3 SV=1
PHKA2	0	Phosphorylase b kinase regulatory subunit OS=Vulpes vulpes OX=9627 GN=PHKA2 PE=3 SV=1
VEGFD	0	vascular endothelial growth factor D OS=Vulpes vulpes OX=9627 GN=VEGFD PE=3 SV=1
SHROOM4	0	protein Shroom4 isoform X1 OS=Vulpes vulpes OX=9627 GN=SHROOM4 PE=3 SV=1
ARAF	2.41147e-05	serine/threonine-protein kinase A-Raf isoform X2 OS=Vulpes vulpes OX=9627 GN=ARAF PE=3 SV=1
AFF2	0	AF4/FMR2 family member 2 OS=Vulpes vulpes OX=9627 GN=AFF2 PE=3 SV=1
BRWD3	0	bromodomain and WD repeat-containing protein 3 isoform X2 OS=Vulpes vulpes OX=9627 GN=BRWD3 PE=4 SV=1
DGKK	0	Diacylglycerol kinase OS=Vulpes vulpes OX=9627 GN=DGKK PE=3 SV=1
CFAP47	0	cilia- and flagella-associated protein 47 OS=Vulpes vulpes OX=9627 GN=CFAP47 PE=4 SV=1
FBXO25	0	F-box only protein 25 isoform X1 OS=Vulpes vulpes OX=9627 GN=FBXO25 PE=4 SV=1
POF1B	3.06422e-14	protein POF1B OS=Vulpes vulpes OX=9627 GN=POF1B PE=4 SV=1
ZDHHC9	0.00044806	Palmitoyltransferase OS=Vulpes vulpes OX=9627 GN=ZDHHC9 PE=3 SV=1
COL6A3	0	collagen alpha-3(VI) chain isoform X2 OS=Vulpes vulpes OX=9627 GN=COL6A3 PE=4 SV=1
PORCN	0	protein-serine O-palmitoleoyltransferase porcupine isoform X6 OS=Tursiops truncatus OX=9739 GN=PORCN PE=4 SV=1
AWAT1	0	Uncharacterized protein OS=Marmota monax OX=9995 GN=GHT09_015093 PE=3 SV=1
KIAA1210	0	acrosomal protein KIAA1210 homolog OS=Vulpes vulpes OX=9627 GN=KIAA1210 PE=4 SV=1
FMR1NB	1.24715e-07	fragile X mental retardation 1 neighbor protein OS=Vulpes vulpes OX=9627 GN=FMR1NB PE=4 SV=1
SLC16A2	0	monocarboxylate transporter 8 OS=Vulpes vulpes OX=9627 GN=SLC16A2 PE=4 SV=1
LONRF3	1.3789e-13	LON peptidase N-terminal domain and RING finger protein 3 isoform X1 OS=Vulpes vulpes OX=9627 GN=LONRF3 PE=4 SV=1
DGAT2L6	0	Acyltransferase OS=Vulpes vulpes OX=9627 GN=DGAT2L6 PE=3 SV=1
CXorf65	0	Chromosome X open reading frame 65 OS=Canis lupus familiaris OX=9615 GN=CXorf65 PE=4 SV=1
UPF3B	0	regulator of nonsense transcripts 3B isoform X2 OS=Vulpes vulpes OX=9627 GN=UPF3B PE=3 SV=1
CDKL5	2.86289e-07	cyclin-dependent kinase-like 5 OS=Vulpes vulpes OX=9627 GN=CDKL5 PE=4 SV=1
RIPPLY1	7.2591e-08	protein ripply1 OS=Vulpes vulpes OX=9627 GN=RIPPLY1 PE=3 SV=1
GPR143	0	G-protein coupled receptor 143 OS=Vulpes vulpes OX=9627 GN=GPR143 PE=4 SV=1
PINK1	8.10558e-05	Non-specific serine/threonine protein kinase OS=Vulpes vulpes OX=9627 GN=PINK1 PE=4 SV=1
SYN1	6.73266e-09	Synapsin I OS=Vulpes vulpes OX=9627 GN=SYN1 PE=3 SV=1
NFIA	0	Nuclear factor 1 OS=Sus scrofa OX=9823 GN=NFIA PE=1 SV=2
Akap4	3.27862e-08	A-kinase anchor protein 4 OS=Vulpes vulpes OX=9627 GN=AKAP4 PE=3 SV=1
EFHC2	6.37715e-10	EF-hand domain-containing family member C2 OS=Vulpes vulpes OX=9627 GN=EFHC2 PE=4 SV=1
Pdk3	4.63442e-10	Protein-serine/threonine kinase OS=Leptonychotes weddellii OX=9713 GN=LOC102726464 PE=3 SV=1
BRS3	0	Bombesin receptor subtype-3 OS=Vulpes vulpes OX=9627 GN=BRS3 PE=3 SV=1
GRIA3	5.5413e-06	Glutamate receptor OS=Panthera pardus OX=9691 GN=GRIA3 PE=3 SV=1
NABP1	2.96538e-10	SOSS complex subunit B2 isoform X3 OS=Vulpes vulpes OX=9627 GN=NABP1 PE=4 SV=1
PIR	0	pirin OS=Vulpes vulpes OX=9627 GN=PIR PE=3 SV=1
OCRL	2.96471e-08	Phosphoinositide 5-phosphatase OS=Vulpes vulpes OX=9627 GN=OCRL PE=3 SV=1
GINS1	0	GINS complex subunit 1 OS=Vulpes vulpes OX=9627 GN=GINS1 PE=3 SV=1
KRTCAP3	0	keratinocyte-associated protein 3 isoform X5 OS=Vulpes vulpes OX=9627 GN=KRTCAP3 PE=3 SV=1
ZNF445	0	zinc finger protein 445 isoform X3 OS=Vulpes vulpes OX=9627 GN=ZNF445 PE=4 SV=1
ZPBP	6.19323e-06	(raccoon dog) hypothetical protein OS=Nyctereutes procyonoides OX=34880 GN=NYPRO_LOCUS19809 PE=4 SV=1
